# Supplementary material for: Application of multiple testing procedures for identifying relevant comorbidities, from a large set, in traumatic brain injury for research applications utilizing big health-administrative data
Source: Front Big Data. 2022 Sep 28;5:793606. doi: 10.3389/fdata.2022.793606 (PMC9563390; doi:10.3389/fdata.2022.793606)
Supplement: Supplementary file 1 [file Data_Sheet_1.CSV]

Serial	ICD-10 Code	Description	chisqr	pvalue	ORest_pre	LCL_pre	UCL_pre
3	A02	Other salmonella infections	5.538462	0.018603	2.714285714	1.141031116	6.456744985
5	A04	Other bacterial intestinal infections	77.170306	1.57E-18	2.392592593	1.957180587	2.924870272
6	A05	Other bacterial foodborne intoxications, not elsewhere classified	4.413793	0.035649	1.761904762	1.031377587	3.009866056
8	A07	Other protozoal intestinal diseases	1.636364	0.200825	1.75	0.734135717	4.171572
9	A08	Viral and other specified intestinal infections	194.873684	2.75E-44	2.064516129	1.860554397	2.290836996
10	A09	Other gastroenteritis and colitis of infectious and unspecified origin	1510.416225	0	3.39257981	3.1774545	3.622269892
17	A16	Respiratory tuberculosis, not confirmed bacteriologically or histologically	2.793103	0.094671	1.9	0.883485224	4.086089841
32	A31	Infection due to other mycobacteria	1.315789	0.251349	1.714285714	0.674914383	4.354293794
38	A37	Whooping cough	12.518519	0.000403	2.857142857	1.554547181	5.251217465
39	A38	Scarlet fever	18.483516	0.000017138	1.935483871	1.424476746	2.629806226
41	A40	Streptococcal sepsis	16.333333	0.000053121	2.75	1.648412335	4.587747763
42	A41	Other sepsis	148.891525	3.03E-34	2.390804598	2.069169855	2.762434708
47	A46	Erysipelas	11.878788	0.000568	2.473684211	1.451883802	4.214602826
50	A49	Bacterial infection of unspecified site	21.47651	0.000003582	1.733944954	1.369802149	2.194890048
55	A54	Gonococcal infection	5.444444	0.019631	2.272727273	1.118318111	4.618801401
57	A56	Other sexually transmitted chlamydial diseases	8	0.004678	2	1.225252788	3.26463244
61	A60	Anogenital herpesviral [herpes simplex] infections	22.11811	0.000002564	2.432432432	1.658848336	3.566768226
64	A63	Other predominantly sexually transmitted diseases, not elsewhere classified	0.426087	0.513915	0.885245902	0.613784877	1.276767049
65	A64	Unspecified sexually transmitted disease	34.679012	3.89E-09	4.785714286	2.690343479	8.513062143
70	A69	Other spirochetal infections	8.333333	0.003892	3.5	1.412638554	8.67171575
75	A74	Other diseases caused by chlamydiae	19.612245	0.000009486	4.444444444	2.156631223	9.15923233
87	A86	Unspecified viral encephalitis	0	1	1	0.350756135	2.850983631
88	A87	Viral meningitis	5.818182	0.015861	2.142857143	1.136266576	4.041161495
101	B00	Herpesviral [herpes simplex] infections	36.735099	1.35E-09	1.796296296	1.482299033	2.176807994
102	B01	Varicella [chickenpox]	34.295567	4.73E-09	1.819444444	1.4846928	2.229672082
103	B02	Zoster [herpes zoster]	63.600715	1.52E-15	1.759868421	1.528771922	2.025898575
108	B07	Viral warts	36.580645	1.46E-09	1.818181818	1.493618451	2.213272821
109	B08	Other viral infections characterized by skin and mucous membrane lesions, not elsewhere classified	37.666667	8.39E-10	2	1.595723345	2.506700183
110	B09	Unspecified viral infection characterized by skin and mucous membrane lesions	66.955257	2.78E-16	2.262773723	1.850602853	2.766744314
116	B15	Acute hepatitis A	0	1	1	0.322514711	3.100633755
119	B18	Chronic viral hepatitis	78.222672	9.21E-19	3.574074074	2.643143247	4.832884294
120	B19	Unspecified viral hepatitis	0.222222	0.637352	1.25	0.493335366	3.16721668
125	B24	Unspecified human immunodeficiency virus [HIV] disease	17.066667	0.00003609	3.285714286	1.806381594	5.976543606
126	B25	Cytomegaloviral disease	0.888889	0.345779	0.636363636	0.246687499	1.641585728
127	B26	Mumps	16.333333	0.000053121	3.8	1.893446638	7.626304173
128	B27	Infectious mononucleosis	102.38764	4.57E-24	2.221719457	1.895560951	2.603998221
131	B30	Viral conjunctivitis	30.743842	2.94E-08	2.274193548	1.686998022	3.065774961
135	B34	Viral infection of unspecified site	1070.243463	9.69E-235	2.430083565	2.300124514	2.567385417
136	B35	Dermatophytosis	53.781513	2.24E-13	2.012658228	1.663099641	2.435688784
137	B36	Other superficial mycoses	21.422535	0.000003684	3.4375	1.969964218	5.998284711
138	B37	Candidiasis	132.3	1.29E-30	2.076923077	1.828601885	2.358965887
150	B49	Unspecified mycosis	3.571429	0.058782	2.111111111	0.955135385	4.666134447
155	B54	Unspecified malaria	0.6	0.438578	1.5	0.533900603	4.214267577
166	B65	Schistosomiasis [bilharziasis]	1.636364	0.200825	1.75	0.734135717	4.171572
181	B80	Enterobiasis	23.04	0.000001587	2.846153846	1.820528817	4.449581704
186	B85	Pediculosis and phthiriasis	1.185185	0.276303	1.347826087	0.785917394	2.311483592
187	B86	Scabies	29.12766	6.78E-08	2.298245614	1.683954605	3.136624281
196	B95	Streptococcus, Staphylococcus, and Enterococcus as the cause of diseases classified elsewhere	111.700213	4.16E-26	1.783037475	1.599302868	1.987880284
197	B96	Other bacterial agents as the cause of diseases classified elsewhere	107.629542	3.24E-25	1.472712007	1.368224669	1.585178739
198	B97	Viral agents as the cause of diseases classified elsewhere	68.701375	1.15E-16	2.161490683	1.793166106	2.605470825
199	B98	Other specified infectious agents as the cause of diseases classified to other chapters	2.666667	0.10247	1.4	0.933059495	2.100616316
200	B99	Other and unspecified infectious diseases	2.631579	0.104757	1.714285714	0.886792415	3.313938482
203	C02	Malignant neoplasm of other and unspecified parts of tongue	0.047619	0.827259	1.1	0.467163741	2.590098276
216	C15	Malignant neoplasm of esophagus	5.26087	0.02181	2.833333333	1.117095528	7.186294796
217	C16	Malignant neoplasm of stomach	0.333333	0.563703	1.181818182	0.669834866	2.085132151
219	C18	Malignant neoplasm of colon	14.151927	0.000169	0.696153846	0.575842869	0.841601423
220	C19	Malignant neoplasm of rectosigmoid junction	4.349398	0.037022	0.62745098	0.403288647	0.9762108
221	C20	Malignant neoplasm of rectum	10.169014	0.001428	0.577777778	0.41066528	0.812893558
223	C22	Malignant neoplasm of liver and intrahepatic bile ducts	4.411765	0.035692	1.833333333	1.032335532	3.255832048
226	C25	Malignant neoplasm of pancreas	0.133333	0.715001	1.142857143	0.557799801	2.34156134
227	C26	Malignant neoplasm of other and ill-defined digestive organs	0.058824	0.808365	0.888888889	0.342949578	2.303905609
233	C32	Malignant neoplasm of larynx	0.243243	0.621873	1.176470588	0.616279961	2.245867353
235	C34	Malignant neoplasm of bronchus and lung	20.259574	0.000006761	1.831325301	1.401490904	2.392989029
242	C41	Malignant neoplasm of bone and articular cartilage of other and unspecified sites	0.25	0.617075	1.285714286	0.47881895	3.452372184
244	C43	Malignant melanoma of skin	0.145455	0.702918	0.929824561	0.639694828	1.351540886
245	C44	Other and unspecified malignant neoplasm of skin	0.022727	0.880168	0.988700565	0.852905347	1.146116401
250	C49	Malignant neoplasm of other connective and soft tissue	2.574468	0.108601	0.620689655	0.344710888	1.117619609
251	C50	Malignant neoplasm of breast	4.027397	0.044767	0.825	0.68348959	0.995808876
254	C53	Malignant neoplasm of cervix uteri	2.793103	0.094671	0.526315789	0.244732749	1.131880842
255	C54	Malignant neoplasm of corpus uteri	11.215385	0.000811	0.413043478	0.242025087	0.704905913
256	C55	Malignant neoplasm of uterus, part unspecified	0.6	0.438578	1.5	0.533900603	4.214267577
257	C56	Malignant neoplasm of ovary	1.97561	0.159854	0.64	0.341709855	1.198677748
262	C61	Malignant neoplasm of prostate	0.006757	0.934488	1.006779661	0.85696762	1.182781312
263	C62	Malignant neoplasm of testis	0.04	0.841481	1.083333333	0.49431355	2.374224033
265	C64	Malignant neoplasm of kidney, except renal pelvis	0.033898	0.853923	1.034482759	0.721072535	1.484115017
266	C65	Malignant neoplasm of renal pelvis	0.058824	0.808365	1.125	0.43404556	2.915880537
268	C67	Malignant neoplasm of bladder	5.179028	0.022861	0.793577982	0.65000677	0.968860698
272	C71	Malignant neoplasm of brain	15.069767	0.000104	2.44	1.531964486	3.886251969
274	C73	Malignant neoplasm of thyroid gland	12.628866	0.00038	0.46969697	0.306532081	0.719713391
277	C76	Malignant neoplasm of other and ill-defined sites	0.034483	0.852684	1.071428571	0.517179115	2.219654953
278	C77	Secondary and unspecified malignant neoplasm of lymph nodes	8.974441	0.002738	0.710382514	0.567355226	0.889466233
279	C78	Secondary malignant neoplasm of respiratory and digestive organs	8.13369	0.004345	1.527027027	1.139077465	2.047105323
280	C79	Secondary malignant neoplasm of other and unspecified sites	63.259109	1.81E-15	3.049180328	2.283439559	4.07170868
281	C80	Malignant neoplasm without specification of site	7.84	0.00511	1.777777778	1.181790678	2.674326247
282	C81	Hodgkin lymphoma	0.806452	0.369171	0.722222222	0.353873547	1.473986801
283	C82	Follicular lymphoma	1	0.317311	1.5	0.673881135	3.338867766
284	C83	Non-follicular lymphoma	0.473684	0.491297	0.853658537	0.543738576	1.34022659
286	C85	Other specified and unspecified types of non-Hodgkin lymphoma	2.189189	0.138982	1.276923077	0.92295152	1.766650262
291	C90	Multiple myeloma and malignant plasma cell neoplasms	19.931034	0.000008029	3.833333333	2.030745649	7.235984698
292	C91	Lymphoid leukemia	2.06422	0.150792	1.319148936	0.902950363	1.927186683
293	C92	Myeloid leukemia	18.753425	0.000014876	3.055555556	1.794507748	5.202774836
296	C95	Leukemia of unspecified cell type	3.130435	0.076843	1.705882353	0.937423014	3.104291827
298	C97	Malignant neoplasms of independent (primary) multiple sites	1.333333	0.248213	1.4	0.788709663	2.485071619
302	D01	Carcinoma in situ of other and unspecified digestive organs	5.538462	0.018603	0.368421053	0.1548768	0.876400289
304	D03	Melanoma in situ	1.139535	0.285751	0.72	0.392829158	1.319657643
305	D04	Carcinoma in situ of skin	0.090909	0.763025	1.095238095	0.606165697	1.978908558
306	D05	Carcinoma in situ of breast	8.181818	0.004231	0.571428571	0.387476521	0.842710704
307	D06	Carcinoma in situ of cervix uteri	16.095238	0.000060235	0.235294118	0.108923865	0.508275406
308	D07	Carcinoma in situ of other and unspecified genital organs	1.315789	0.251349	0.583333333	0.229658367	1.481669416
310	D09	Carcinoma in situ of other and unspecified sites	0.581395	0.445766	0.791666667	0.433661054	1.445221113
312	D11	Benign neoplasm of major salivary glands	1.636364	0.200825	0.571428571	0.239717785	1.362145959
313	D12	Benign neoplasm of colon, rectum, anus and anal canal	83.970874	5.02E-20	0.694078947	0.641651081	0.750790577
314	D13	Benign neoplasm of other and ill-defined parts of digestive system	2	0.157299	0.714285714	0.447087099	1.141173796
315	D14	Benign neoplasm of middle ear and respiratory system	2	0.157299	0.5	0.187655549	1.332228121
317	D16	Benign neoplasm of bone and articular cartilage	1.327869	0.249185	0.742857143	0.447217715	1.233933085
318	D17	Benign lipomatous neoplasm	8.284091	0.003999	0.733990148	0.594104984	0.906812014
319	D18	Hemangioma and lymphangioma, any site	1.606557	0.204976	0.794117647	0.555557108	1.135117934
322	D21	Other benign neoplasms of connective and other soft tissue	0	1	1	0.538048582	1.858568228
323	D22	Melanocytic nevi	16.253968	0.000055393	0.594936709	0.460884446	0.767979242
324	D23	Other benign neoplasms of skin	11.31405	0.000769	0.53164557	0.365653084	0.772992281
325	D24	Benign neoplasm of breast	22.277108	0.00000236	0.317460317	0.191963326	0.5250016
326	D25	Leiomyoma of uterus	54.102273	1.90E-13	0.436734694	0.34800172	0.548092672
328	D27	Benign neoplasm of ovary	18.243243	0.000019441	0.423076923	0.281613713	0.635601445
330	D29	Benign neoplasm of male genital organs	1	0.317311	0.6	0.218064307	1.650889154
331	D30	Benign neoplasm of urinary organs	3.903226	0.048193	0.476190476	0.224250098	1.011180693
333	D32	Benign neoplasm of meninges	3.769231	0.052204	1.736842105	0.987696848	3.054196745
334	D33	Benign neoplasm of brain and other parts of central nervous system	3.24	0.071861	2.125	0.917070192	4.923968788
335	D34	Benign neoplasm of thyroid gland	2.461538	0.116664	0.529411765	0.235990883	1.187659509
336	D35	Benign neoplasm of other and unspecified endocrine glands	2.722222	0.09896	0.674418605	0.421106384	1.08010819
337	D36	Benign neoplasm of other and unspecified sites	0.818182	0.365712	0.76	0.418544778	1.380019608
338	D37	Neoplasm of uncertain behavior of oral cavity and digestive organs	2.247191	0.133857	0.797979798	0.593712054	1.072526242
339	D38	Neoplasm of uncertain behavior of middle ear and respiratory and intrathoracic organs	0	1	1	0.500091276	1.999634963
340	D39	Neoplasm of uncertain behavior of female genital organs	0.043478	0.834827	1.090909091	0.481360509	2.472331283
341	D40	Neoplasm of uncertain behavior of male genital organs	0	1	1	0.350756135	2.850983631
342	D41	Neoplasm of uncertain behavior of urinary organs	3.045045	0.080984	0.790322581	0.60639094	1.030044712
344	D43	Neoplasm of uncertain behavior of brain and central nervous system	14.820513	0.000118	2.545454545	1.554474713	4.168185426
345	D44	Neoplasm of uncertain behavior of endocrine glands	0.166667	0.683091	1.181818182	0.529455862	2.637980455
346	D45	Polycythaemia vera	2.95122	0.085813	1.733333333	0.918095494	3.272474883
347	D46	Myelodysplastic syndromes	51.857143	5.97E-13	8.333333333	4.17385691	16.63795524
348	D47	Other neoplasms of uncertain behavior of lymphoid, hematopoietic and related tissue	21.052632	0.000004468	3.222222222	1.898844367	5.467913132
349	D48	Neoplasm of uncertain behavior of other and unspecified sites	0.030769	0.860756	1.03125	0.731194501	1.454437309
351	D50	Iron deficiency anemia	37.961761	7.21E-10	1.530791789	1.335507529	1.754631442
352	D51	Vitamin B12 deficiency anemia	0.924528	0.336289	0.766666667	0.445340867	1.319837953
353	D52	Folate deficiency anemia	22.701493	0.000001892	3.785714286	2.100692026	6.822338769
354	D53	Other nutritional anemias	18.285714	0.000019013	3.666666667	1.936671573	6.942036342
357	D56	Thalassemia	1.882353	0.170067	0.619047619	0.309973833	1.236297758
358	D57	Sickle-cell disorders	1.139535	0.285751	0.72	0.392829158	1.319657643
359	D58	Other hereditary hemolytic anemias	0.181818	0.669815	1.2	0.518455902	2.777478269
360	D59	Acquired hemolytic anemia	0.2	0.654721	1.222222222	0.506473239	2.949469083
362	D61	Other aplastic anemias and other bone marrow failure syndromes	46.785311	7.92E-12	3.11627907	2.210273979	4.393661298
363	D62	Acute posthaemorrhagic anaemia	5.888889	0.015237	1.25	1.043458615	1.497424026
364	D63	Anemia in chronic diseases classified elsewhere	46.839009	7.71E-12	2.23	1.761409076	2.823251037
365	D64	Other anemias	193.922671	4.43E-44	1.741468459	1.609054725	1.884778899
369	D68	Other coagulation defects	71.610169	2.62E-17	2.160714286	1.799567886	2.594337374
370	D69	Purpura and other hemorrhagic conditions	95.515213	1.47E-22	2.572463768	2.113287846	3.131409595
371	D70	Neutropenia	10.489209	0.001201	1.482142857	1.166278556	1.88355298
373	D72	Other disorders of white blood cells	3.125	0.0771	1.37037037	0.964920223	1.946186749
374	D73	Diseases of spleen	0.043478	0.834827	0.916666667	0.404476539	2.077445036
376	D75	Other and unspecified diseases of blood and blood-forming organs	1.088889	0.296718	1.368421053	0.757370651	2.472469952
387	D86	Sarcoidosis	1.484848	0.223017	0.65	0.32333779	1.306683021
404	E03	Other hypothyroidism	37.278409	1.02E-09	1.597785978	1.372733783	1.859734249
405	E04	Other nontoxic goiter	0.637795	0.42451	1.152542373	0.813222742	1.633444138
406	E05	Thyrotoxicosis [hyperthyroidism]	8.07563	0.004486	1.704545455	1.17480447	2.473156412
407	E06	Thyroiditis	0.133333	0.715001	1.142857143	0.557799801	2.34156134
408	E07	Other disorders of thyroid	3.333333	0.067889	2	0.936170599	4.27272551
411	E10	Type 1 diabetes mellitus	112.42616	2.88E-26	1.890243902	1.677008994	2.130592038
412	E11	Type 2 diabetes mellitus	711.73669	8.39E-157	1.945036216	1.850577226	2.044316676
414	E13	Other specified diabetes mellitus	10.666667	0.001091	2.6	1.433359081	4.716194351
415	E14	Unspecified diabetes mellitus	572.468669	1.63E-126	2.023607748	1.907772706	2.146475996
417	E16	Other disorders of pancreatic internal secretion	51.284746	7.99E-13	2.430232558	1.890588419	3.123911174
422	E21	Hyperparathyroidism and other disorders of parathyroid gland	0.531915	0.465803	1.238095238	0.696644552	2.200375806
423	E22	Hyperfunction of pituitary gland	15.506329	0.000082229	2.590909091	1.584167363	4.237437329
424	E23	Hypofunction and other disorders of the pituitary gland	2.314286	0.12819	1.692307692	0.852515267	3.359359574
428	E27	Other disorders of adrenal gland	7.246575	0.007104	1.92	1.184004889	3.113500658
429	E28	Ovarian dysfunction	0.290323	0.590014	0.823529412	0.40594851	1.670656932
447	E46	Unspecified protein-energy malnutrition	12.811765	0.000344	2.269230769	1.430561729	3.599570839
454	E53	Deficiency of other B group vitamins	4.300813	0.038094	1.46	1.018810304	2.09224425
456	E55	Vitamin D deficiency	0.076923	0.781511	0.857142857	0.288057832	2.550508255
462	E61	Deficiency of other nutrient elements	0.409836	0.522053	1.178571429	0.712271503	1.950142055
467	E66	Overweight and obesity	2.561265	0.109511	0.867158672	0.728155037	1.032697879
473	E72	Other disorders of amino-acid metabolism	0.285714	0.59298	0.75	0.260226453	2.16157886
474	E73	Lactose intolerance	3	0.083265	0.5	0.224627045	1.112955922
475	E74	Other disorders of carbohydrate metabolism	0.6	0.438578	1.5	0.533900603	4.214267577
479	E78	Disorders of lipoprotein metabolism and other lipidemias	49.645519	1.84E-12	1.375598086	1.258355682	1.503764096
481	E80	Disorders of porphyrin and bilirubin metabolism	1.25641	0.262332	1.4375	0.759451487	2.720919357
484	E83	Disorders of mineral metabolism	126.654102	2.21E-29	3.254716981	2.618086482	4.046154587
487	E86	Volume depletion	301.406834	1.63E-67	2.058323208	1.893849649	2.237080662
488	E87	Other disorders of fluid, electrolyte and acid-base balance	527.427356	1.02E-116	2.52309613	2.324843	2.738255478
489	E88	Other and unspecified metabolic disorders	6.145455	0.013175	1.619047619	1.102060244	2.378558892
490	E89	Postprocedural endocrine and metabolic complications and disorders, not elsewhere classified	1.636364	0.200825	1.75	0.734135717	4.171572
501	F00	Dementia in Alzheimer disease	70.258182	5.20E-17	3.044117647	2.31463925	4.003497414
502	F01	Vascular dementia	27.591837	0.00000015	3.260869565	2.043827578	5.202625915
503	F02	Dementia in other diseases classified elsewhere	36.213115	1.77E-09	7.714285714	3.510332424	16.95286853
504	F03	Unspecified dementia	352.820116	1.03E-78	3.809302326	3.27805797	4.426640511
506	F05	Delirium, not induced by alcohol and other psychoactive substances	420.546112	1.86E-93	4.216981132	3.630584288	4.898090351
507	F06	Other mental disorders due to known physiological condition	78.388601	8.46E-19	4.514285714	3.130165594	6.51044646
511	F10	Alcohol related disorders	2114.2	0	5.428571429	5.0060833	5.88671542
512	F11	Opioid related disorders	381.775889	5.11E-85	7.626666667	5.995138865	9.702201359
513	F12	Cannabis related disorders	105.376278	1.01E-24	2.732824427	2.237134754	3.338345774
514	F13	Sedative, hypnotic, or anxiolytic related disorders	67.633803	1.97E-16	5.454545455	3.462122693	8.593590914
515	F14	Cocaine related disorders	290.83045	3.28E-65	5.880952381	4.666441329	7.411558073
516	F15	Other stimulant related disorders	39.384615	3.48E-10	4.2	2.579056001	6.839711893
517	F16	Hallucinogen related disorders	17.066667	0.00003609	3.285714286	1.806381594	5.976543606
518	F17	Nicotine dependence	11.645161	0.000644	1.88372093	1.301385185	2.726636651
520	F19	Other psychoactive substance related disorders	663.602941	2.46E-146	5.634146341	4.856416366	6.536425752
521	F20	Schizophrenia	58.31405	2.23E-14	2.063291139	1.706266555	2.495020672
523	F22	Persistent delusional disorders	48.335463	3.59E-12	2.294736842	1.803378633	2.919973142
524	F23	Acute and transient psychotic disorders	12.892857	0.00033	2.027027027	1.367259531	3.005163595
526	F25	Schizoaffective disorders	44.658228	2.35E-11	3.27027027	2.262943632	4.725998248
530	F29	Unspecified nonorganic psychosis	115.175503	7.20E-27	2.695945946	2.232472539	3.255638945
531	F30	Manic episode	6.837398	0.008927	1.617021277	1.123981956	2.326334328
532	F31	Bipolar disorder	210.98929	8.36E-48	3.268571429	2.759464109	3.871606501
533	F32	Major depressive disorder, single episode	1105.456173	2.15E-242	3.084696824	2.876233863	3.308268711
534	F33	Major depressive disorder, recurrent	67.213333	2.44E-16	2.797468354	2.163634538	3.616982932
535	F34	Persistent mood [affective] disorders	12.447059	0.000419	1.741935484	1.274681379	2.380468782
540	F39	Unspecified mood [affective] disorder	54.543689	1.52E-13	3.12	2.268931103	4.290302154
541	F40	Phobic anxiety disorders	0.786408	0.375189	0.839285714	0.569534354	1.236800739
542	F41	Other anxiety disorders	1167.634664	6.60E-256	2.805575935	2.637358089	2.984523172
543	F42	Obsessive-compulsive disorder	9.174603	0.002454	1.739130435	1.210108945	2.499423446
544	F43	Reaction to severe stress, and adjustment disorders	983.992635	5.42E-216	3.559124088	3.269890907	3.873940945
545	F44	Dissociative and conversion disorders	97.315789	5.91E-23	7.142857143	4.52422674	11.27715543
546	F45	Somatoform disorders	18.455696	0.00001739	2.038461538	1.462802916	2.840659803
549	F48	Other nonpsychotic mental disorders	20.253012	0.000006785	2.952380952	1.799922589	4.842737871
551	F50	Eating disorders	6.281046	0.012204	1.508196721	1.091212047	2.084523679
552	F51	Sleep disorders not due to a substance or known physiological condition	17.163265	0.000034301	3.9	1.946898021	7.812427687
553	F52	Sexual dysfunction not due to a substance or known physiological condition	0.6	0.438578	1.5	0.533900603	4.214267577
554	F53	Mental and behavioural disorders associated with the puerperium, not elsewhere classified	0.947368	0.33039	1.375	0.722142757	2.618076524
561	F60	Specific personality disorders	211.93311	5.20E-48	3.94214876	3.229154971	4.812570778
562	F61	Mixed and other personality disorders	43.615385	4.00E-11	5.5	3.112052988	9.720271511
564	F63	Impulse disorders	3.27027	0.070546	1.846153846	0.940016346	3.625771017
569	F68	Other disorders of adult personality and behavior	7.538462	0.00604	3.333333333	1.338624313	8.300395414
570	F69	Unspecified disorder of adult personality and behaviour	46.278351	1.03E-11	5.466666667	3.15268717	9.479038938
571	F70	Mild mental retardation	0.285714	0.59298	1.333333333	0.462624806	3.842806862
580	F79	Unspecified mental retardation	2.5	0.113846	1.666666667	0.878703551	3.16122289
581	F80	Specific developmental disorders of speech and language	0.473684	0.491297	1.375	0.553064726	3.418451603
582	F81	Specific developmental disorders of scholastic skills	0.016949	0.896417	1.034482759	0.620945291	1.723428123
585	F84	Pervasive developmental disorders	3.507246	0.061101	0.725	0.517058566	1.016567628
590	F89	Unspecified disorder of psychological development	4.245283	0.03936	0.558823529	0.318756291	0.97969435
591	F90	Attention-deficit hyperactivity disorders	35.211268	2.96E-09	2.086956522	1.627721907	2.675756532
592	F91	Conduct disorders	44.288372	2.83E-11	1.945205479	1.593240987	2.374922806
593	F92	Mixed disorders of conduct and emotions	3	0.083265	2	0.89850818	4.451823689
594	F93	Emotional disorders with onset specific to childhood	0.890909	0.345231	0.774193548	0.454371656	1.319130808
595	F94	Disorders of social functioning with onset specific to childhood and adolescence	0.285714	0.59298	0.75	0.260226453	2.16157886
596	F95	Tic disorder	7.078431	0.007802	2.1875	1.21078595	3.952107513
599	F98	Other behavioral and emotional disorders with onset usually occurring in childhood and adolescence	11.836066	0.000581	1.904761905	1.311114945	2.767200487
600	F99	Mental disorder, not otherwise specified	53.454545	2.65E-13	4.5	2.891480455	7.00333283
601	G00	Bacterial meningitis, not elsewhere classified	0.473684	0.491297	0.727272727	0.292530103	1.808106633
604	G03	Meningitis due to other and unspecified causes	24.045455	0.000000941	3.19047619	1.954229666	5.208772795
605	G04	Encephalitis, myelitis and encephalomyelitis	1.96	0.161513	1.777777778	0.785603928	4.023011742
607	G06	Intracranial and intraspinal abscess and granuloma	10.8	0.001015	4	1.635062207	9.785560411
613	G12	Spinal muscular atrophy and related syndromes	2	0.157299	2	0.750622198	5.328912484
621	G20	Parkinson disease	140.697674	1.87E-32	4.548387097	3.455085723	5.987644546
622	G21	Secondary parkinsonism	0.222222	0.637352	1.25	0.493335366	3.16721668
625	G24	Dystonia	25.861538	0.000000367	4.416666667	2.360312929	8.264558571
626	G25	Other extrapyramidal and movement disorders	36.751724	1.34E-09	3.027777778	2.077280502	4.413192277
631	G30	Alzheimer's disease	104.391304	1.66E-24	3.279069767	2.57570029	4.174514629
632	G31	Other degenerative diseases of nervous system, not elsewhere classified	32.924051	9.58E-09	4.642857143	2.606045712	8.271582632
636	G35	Multiple sclerosis	30.117647	4.07E-08	2.777777778	1.897800765	4.065784736
638	G37	Other demyelinating diseases of central nervous system	0.066667	0.796253	1.142857143	0.414424288	3.151655168
641	G40	Epilepsy and recurrent seizures	390.942912	5.16E-87	4.126829268	3.542845388	4.80707396
642	G41	Status epilepticus	42.036364	8.96E-11	4.238095238	2.634298577	6.818305035
644	G43	Migraine	675.91034	5.18E-149	3.063565891	2.803019035	3.348331158
645	G44	Other headache syndromes	178.987241	8.06E-41	3.294520548	2.737542702	3.964820579
646	G45	Transient cerebral ischemic attacks and related syndromes	249.841214	2.81E-56	2.447688564	2.182350452	2.74528745
647	G46	Vascular syndromes of brain in cerebrovascular diseases	4.84	0.027807	2.571428571	1.074019571	6.156540417
648	G47	Sleep disorders	80.684825	2.65E-19	1.778378378	1.565711313	2.019931536
651	G50	Disorders of trigeminal nerve	27.977444	0.000000123	2.694444444	1.838004175	3.949953413
652	G51	Facial nerve disorders	32.393258	1.26E-08	2.068965517	1.601790232	2.672396314
653	G52	Disorders of other cranial nerves	1.190476	0.275234	1.625	0.673521825	3.920622763
654	G53	Cranial nerve disorders in diseases classified elsewhere	0.471698	0.492207	1.208333333	0.703544863	2.075303965
655	G54	Nerve root and plexus disorders	13.927536	0.00019	2.631578947	1.551712553	4.462944986
656	G55	Nerve root and plexus compressions in diseases classified elsewhere	0.264865	0.606797	1.078651685	0.808399556	1.439250492
657	G56	Mononeuropathies of upper limb	0.302013	0.582623	0.960526316	0.832001774	1.108904851
658	G57	Mononeuropathies of lower limb	5.902439	0.01512	1.733333333	1.105922503	2.716686238
659	G58	Other mononeuropathies	17.285714	0.00003216	2.294117647	1.533509092	3.431982117
660	G59	Mononeuropathy in diseases classified elsewhere	0.380952	0.537094	1.210526316	0.65930049	2.222619249
661	G60	Hereditary and idiopathic neuropathy	0.529412	0.466854	1.428571429	0.54377289	3.753067439
662	G61	Inflammatory polyneuropathy	0.052632	0.818546	1.111111111	0.45149213	2.73441732
663	G62	Other and unspecified polyneuropathies	59.759184	1.07E-14	2.951612903	2.212968954	3.936801153
664	G63	Polyneuropathy in diseases classified elsewhere	28.355705	0.000000101	2.547619048	1.78295236	3.640233445
671	G70	Myasthenia gravis and other myoneural disorders	0.727273	0.393769	0.692307692	0.295928385	1.619614628
672	G71	Primary disorders of muscles	2.813953	0.093448	1.6875	0.90926211	3.131832084
673	G72	Other and unspecified myopathies	0.666667	0.414216	1.4	0.621857159	3.15184922
681	G80	Cerebral palsy	2.27907	0.131131	0.72	0.469107473	1.105077259
682	G81	Hemiplegia and hemiparesis	42.891697	5.79E-11	2.297619048	1.778329171	2.968546754
684	G83	Other paralytic syndromes	16.516129	0.000048238	3.133333333	1.752169802	5.603211383
691	G90	Disorders of autonomic nervous system	1.086957	0.297147	1.555555556	0.673295719	3.593893468
692	G91	Hydrocephalus	33.032258	9.06E-09	3.133333333	2.077357995	4.726088523
694	G93	Other disorders of brain	57.6	3.21E-14	2.846153846	2.145475386	3.775662853
696	G95	Other and unspecified diseases of spinal cord	3.789474	0.051576	1.923076923	0.983855485	3.758910641
697	G96	Other disorders of central nervous system	1.580645	0.208668	1.583333333	0.76859838	3.261709247
698	G97	Intraoperative and postprocedural complications and disorders of nervous system, not elsewhere classified	7.117647	0.007633	1.956521739	1.183858485	3.233475423
700	G99	Other disorders of nervous system in diseases classified elsewhere	37.265734	1.03E-09	3.085714286	2.107623395	4.517710648
701	H00	Hordeolum and chalazion	64.492401	9.69E-16	1.911504425	1.627401115	2.245205027
702	H01	Other inflammation of eyelid	19.105263	0.00001237	1.814814815	1.383702743	2.380245922
703	H02	Other disorders of eyelid	2.224199	0.135863	1.1953125	0.945188449	1.51162657
705	H04	Disorders of lacrimal system	1.011976	0.31443	1.168831169	0.862208866	1.58449577
706	H05	Disorders of orbit	34.033613	5.42E-09	2.216216216	1.684255833	2.916192553
711	H10	Conjunctivitis	321.130379	8.22E-72	1.946073794	1.806946421	2.095913396
712	H11	Other disorders of conjunctiva	54.810147	1.33E-13	1.855140187	1.571049098	2.190603157
714	H13	Disorders of conjunctiva in diseases classified elsewhere	37.265734	1.03E-09	3.085714286	2.107623395	4.517710648
716	H15	Disorders of sclera	15.058824	0.000104	2.777777778	1.620765841	4.760742845
717	H16	Keratitis	69.440835	7.87E-17	2.341085271	1.90495507	2.877065362
719	H18	Other disorders of cornea	26.658768	0.000000243	2.102941176	1.575571848	2.806829531
720	H19	Disorders of sclera and cornea in diseases classified elsewhere	0.117647	0.731601	1.125	0.573694904	2.206094199
721	H20	Iridocyclitis	26.272727	0.000000296	2.259259259	1.639971677	3.112402777
722	H21	Other disorders of iris and ciliary body	4.083333	0.043308	1.823529412	1.00929413	3.294638714
726	H25	Age-related cataract	53.187536	3.03E-13	0.7030185	0.639183724	0.773228406
727	H26	Other cataract	66.780488	3.03E-16	0.771604938	0.724955748	0.821255894
728	H27	Other disorders of lens	1.920635	0.165787	0.702702703	0.425538541	1.160390988
729	H28	Cataract and other disorders of lens in diseases classified elsewhere	0.1	0.75183	0.904761905	0.486428141	1.682867488
734	H33	Retinal detachments and breaks	0.133333	0.715001	1.045454545	0.823517263	1.327203759
735	H34	Retinal vascular occlusions	3.102564	0.078169	1.785714286	0.928256201	3.435232113
736	H35	Other retinal disorders	0.011364	0.915106	1.011428571	0.820717504	1.246455388
737	H36	Retinal disorders in diseases classified elsewhere	13.241379	0.000274	1.761904762	1.293335249	2.40023489
741	H40	Glaucoma	7.23608	0.007145	0.774703557	0.642891037	0.933541716
744	H43	Disorders of vitreous body	9.918367	0.001636	1.45	1.149110052	1.829676798
745	H44	Disorders of globe	0.210526	0.646355	1.111111111	0.708278139	1.74305521
748	H47	Other disorders of optic [2nd] nerve and visual pathways	1	0.317311	1.5	0.673881135	3.338867766
750	H49	Paralytic strabismus	0.806452	0.369171	1.384615385	0.678432127	2.825868187
751	H50	Other strabismus	42.982456	5.52E-11	0.239130435	0.150182048	0.380760321
753	H52	Disorders of refraction and accommodation	6.391304	0.011468	0.533333333	0.324969747	0.875295154
754	H53	Visual disturbances	111.337278	4.99E-26	1.991150442	1.747591899	2.268653274
755	H54	Blindness and low vision	4.101695	0.04284	1.458333333	1.010038781	2.105598469
756	H55	Nystagmus and other irregular eye movements	0.066667	0.796253	0.875	0.317293596	2.412985988
758	H57	Other disorders of eye and adnexa	182.210335	1.60E-41	1.806615776	1.655856177	1.971101481
759	H58	Other disorders of eye and adnexa in diseases classified elsewhere	7.538462	0.00604	3.333333333	1.338624313	8.300395414
760	H59	Intraoperative and postprocedural complications and disorders of eye and adnexa, not elsewhere classified	0.015385	0.901288	0.96969697	0.596279734	1.576964902
761	H60	Otitis externa	349.30217	6.01E-78	2.180677541	2.00528853	2.371406641
762	H61	Other disorders of external ear	37.811024	7.79E-10	1.47804878	1.303935706	1.675410979
763	H62	Disorders of external ear in diseases classified elsewhere	0	1	1	0.350756135	2.850983631
766	H65	Nonsuppurative otitis media	0.221219	0.638113	0.968888889	0.849322115	1.105288161
767	H66	Suppurative and unspecified otitis media	557.869249	2.44E-123	1.819112628	1.729706829	1.913139671
770	H69	Other and unspecified disorders of Eustachian tube	7.00692	0.00812	1.368852459	1.083869275	1.72876665
771	H70	Mastoiditis and related conditions	2.083333	0.148915	1.526315789	0.855867371	2.721963669
772	H71	Cholesteatoma of middle ear	5.487805	0.01915	0.464285714	0.240493946	0.89632703
773	H72	Perforation of tympanic membrane	10.058824	0.001516	1.428571429	1.14463135	1.782946384
774	H73	Other disorders of tympanic membrane	0.454545	0.500184	1.2	0.705781943	2.040290227
775	H74	Other disorders of middle ear mastoid	2.941176	0.086348	0.545454545	0.269949181	1.102135816
782	H81	Disorders of vestibular function	108.429952	2.16E-25	1.957142857	1.720656877	2.226131319
784	H83	Other diseases of inner ear	45.43295	1.58E-11	1.836956522	1.535021147	2.198281939
791	H90	Conductive and sensorineural hearing loss	1.333333	0.248213	0.714285714	0.40240289	1.267893683
792	H91	Other and unspecified hearing loss	3.922449	0.047645	1.289719626	1.001957985	1.660126212
793	H92	Otalgia and effusion of ear	53.264278	2.92E-13	1.30991413	1.218037421	1.40872111
794	H93	Other disorders of ear, not elsewhere classified	12.720497	0.000362	1.496124031	1.197190503	1.869700027
806	I05	Rheumatic mitral valve diseases	3.92	0.047715	1.777777778	0.997895824	3.167158086
808	I07	Rheumatic tricuspid valve diseases	5.26087	0.02181	2.833333333	1.117095528	7.186294796
809	I08	Multiple valve diseases	5.365079	0.020544	1.52	1.063757947	2.17192267
811	I10	Essential (primary) hypertension	440.468098	8.56E-98	1.599059561	1.529855829	1.671393756
812	I11	Hypertensive heart disease	6.391304	0.011468	1.875	1.142471765	3.077209527
813	I12	Hypertensive chronic kidney disease	14.214953	0.000163	1.445714286	1.192314041	1.752969205
814	I13	Hypertensive heart and chronic kidney disease	9.322581	0.002263	3.428571429	1.477278409	7.957269238
816	I15	Secondary hypertension	2.666667	0.10247	0.5	0.213984419	1.168309363
821	I20	Angina pectoris	78.140307	9.60E-19	1.490123457	1.363198518	1.628866146
822	I21	ST elevation (STEMI) and non-ST elevation (NSTEMI) myocardial infarction	47.299725	6.09E-12	1.385019711	1.261723666	1.520364285
823	I22	Subsequent ST elevation (STEMI) and non-ST elevation (NSTEMI) myocardial infarction	0.052632	0.818546	1.111111111	0.45149213	2.73441732
824	I23	Certain current complications following ST elevation (STEMI) and non-ST elevation (NSTEMI) myocardial infarction (within the 28 day period)	3.175824	0.074735	0.685185185	0.450968575	1.04104535
825	I24	Other acute ischemic heart diseases	171.097646	4.26E-39	2.258522727	1.992178014	2.560476461
826	I25	Chronic ischemic heart disease	69.511224	7.60E-17	1.307239553	1.227212321	1.392485407
827	I26	Pulmonary embolism	104.006061	2.02E-24	2.316582915	1.961770304	2.73556817
828	I27	Other pulmonary heart diseases	25.257732	0.000000502	2.129032258	1.574438788	2.878980365
831	I30	Acute pericarditis	4.878049	0.0272	1.64516129	1.052813713	2.570783072
832	I31	Other diseases of pericardium	36.378788	1.62E-09	2.180722892	1.681745366	2.82774814
834	I33	Acute and subacute endocarditis	19.931034	0.000008029	3.833333333	2.030745649	7.235984698
835	I34	Nonrheumatic mitral valve disorders	8.366516	0.003822	1.483146067	1.133534005	1.940587796
836	I35	Nonrheumatic aortic valve disorders	26.327835	0.000000288	1.607526882	1.338649931	1.930409599
839	I38	Endocarditis, valve unspecified	15.621622	0.000077365	2.7	1.616399825	4.51002276
843	I42	Cardiomyopathy	16.333333	0.000053121	1.608695652	1.274657944	2.030271504
845	I44	Atrioventricular and left bundle-branch block	13.400881	0.000252	1.414893617	1.173866239	1.705410617
846	I45	Other conduction disorders	13.065116	0.000301	1.654320988	1.255502564	2.179826635
847	I46	Cardiac arrest	7.377049	0.006606	1.652173913	1.145623846	2.382700612
848	I47	Paroxysmal tachycardia	28.5953	8.92E-08	1.478964401	1.28016207	1.708639673
849	I48	Atrial fibrillation and flutter	427.780679	4.94E-95	2.003921569	1.873672727	2.143224692
850	I49	Other cardiac arrhythmias	30.089468	4.13E-08	1.452777778	1.270298802	1.661469938
851	I50	Heart failure	404.327774	6.29E-90	2.240893067	2.066950139	2.429474056
852	I51	Complications and ill-defined descriptions of heart disease	9.042735	0.002637	1.489361702	1.14681609	1.934223193
861	I60	Nontraumatic subarachnoid hemorrhage	26.576271	0.000000253	2.806451613	1.862550237	4.2287024
862	I61	Nontraumatic intracerebral hemorrhage	65.640884	5.41E-16	4.027777778	2.796146819	5.801910585
863	I62	Other and unspecified nontraumatic intracranial hemorrhage	121.153153	3.54E-28	6.655172414	4.504350513	9.83300916
864	I63	Cerebral infarction	144.757426	2.43E-33	2.467811159	2.119370785	2.873537731
865	I64	Stroke, not specified as haemorrhage or infarction	165.603088	6.75E-38	2.267062315	1.994342361	2.577075852
866	I65	Occlusion and stenosis of precerebral arteries, not resulting in cerebral infarction	5.861244	0.015478	1.402298851	1.065108683	1.846236067
868	I67	Other cerebrovascular diseases	25.977528	0.000000345	2.236363636	1.627297536	3.073391438
870	I69	Sequelae of cerebrovascular disease	89.675241	2.81E-21	3.319444444	2.550535223	4.320156538
871	I70	Atherosclerosis	5.270073	0.021695	1.322033898	1.040857293	1.679167393
872	I71	Aortic aneurysm and dissection	8.475676	0.003599	1.356687898	1.103934081	1.667311559
873	I72	Other aneurysm	0.78125	0.376759	1.169491525	0.826152823	1.655517467
874	I73	Other peripheral vascular diseases	6.015038	0.014184	1.353982301	1.061767521	1.72661909
875	I74	Arterial embolism and thrombosis	3.08547	0.078994	1.387755102	0.96118158	2.003642457
878	I77	Other disorders of arteries and arterioles	2.53125	0.111612	1.327272727	0.935350791	1.883414125
879	I78	Diseases of capillaries	0.2	0.654721	0.818181818	0.339044069	1.974437981
880	I79	Disorders of arteries, arterioles and capillaries in diseases classified elsewhere	19.184211	0.000011869	2.102040816	1.495956714	2.953678775
881	I80	Phlebitis and thrombophlebitis	156.921283	5.33E-36	2.022026432	1.806956385	2.262694841
883	I82	Other venous embolism and thrombosis	6.868132	0.008775	1.757575758	1.146327907	2.694754724
884	I83	Varicose veins of lower extremities	6.011364	0.014214	1.300653595	1.053505249	1.605782007
886	I85	Esophageal varices	21.857143	0.000002937	2.5	1.679620376	3.721078934
887	I86	Varicose veins of other sites	1.742268	0.186852	1.30952381	0.876362466	1.956784633
888	I87	Other disorders of veins	38.251613	6.22E-10	2.974358974	2.069349083	4.275166225
889	I88	Nonspecific lymphadenitis	113.185965	1.96E-26	2.607594937	2.170637993	3.132512826
890	I89	Other noninfective disorders of lymphatic vessels and lymph nodes	6.950413	0.00838	1.630434783	1.129511119	2.353511653
896	I95	Hypotension	223.290938	1.73E-50	2.456043956	2.174258058	2.774349573
898	I97	Intraoperative and postprocedural complications and disorders of circulatory system, not elsewhere classified	1.615385	0.203737	0.857142857	0.67563322	1.087415265
899	I98	Other disorders of circulatory system in diseases classified elsewhere	40.865672	1.63E-10	3.466666667	2.309432209	5.203780277
900	I99	Other and unspecified disorders of circulatory system	6.26087	0.012343	1.705882353	1.117099332	2.604991802
901	J00	Acute nasopharyngitis [common cold]	8.2	0.004189	1.222222222	1.065121332	1.402494829
902	J01	Acute sinusitis	175.911357	3.79E-40	2.072340426	1.856323445	2.313494909
903	J02	Acute pharyngitis	950.851432	8.66E-209	1.877109111	1.802259089	1.955067747
904	J03	Acute tonsillitis	158.1893	2.81E-36	1.685082873	1.552042097	1.82952788
905	J04	Acute laryngitis and tracheitis	25.637771	0.000000412	1.784482759	1.421632294	2.239945399
906	J05	Acute obstructive laryngitis [croup] and epiglottitis	122.042313	2.26E-28	1.830339321	1.641500405	2.040902348
907	J06	Acute upper respiratory infections of multiple and unspecified sites	1458.433086	0	2.035610465	1.961172876	2.112873381
910	J09	Influenza due to certain identified influenza viruses	16.114094	0.000059639	1.98	1.409230553	2.781943659
911	J10	Influenza due to other identified influenza virus	9.307692	0.002282	1.785714286	1.22394328	2.60532948
912	J11	Influenza due to unidentified influenza virus	433.789704	2.43E-96	2.901709402	2.612325757	3.22314988
913	J12	Viral pneumonia, not elsewhere classified	1.565217	0.210903	1.3	0.860840931	1.963196612
914	J13	Pneumonia due to Streptococcus pneumoniae	0.925926	0.335924	1.454545455	0.675036164	3.134206125
916	J15	Bacterial pneumonia, not elsewhere classified	22.091954	0.000002599	2.107142857	1.53308605	2.896152516
918	J17	Pneumonia in diseases classified elsewhere	29.265823	6.31E-08	2.511111111	1.777543618	3.547411691
919	J18	Pneumonia, unspecified organism	953.812615	1.97E-209	2.160929817	2.055293586	2.271995448
921	J20	Acute bronchitis	228.499382	1.27E-51	1.8847981	1.733695977	2.049069689
922	J21	Acute bronchiolitis	14.487437	0.000141	1.369047619	1.163808255	1.610481259
923	J22	Unspecified acute lower respiratory infection	121.125307	3.59E-28	2.256	1.943851633	2.618273902
931	J30	Vasomotor and allergic rhinitis	24.337621	0.000000808	1.776785714	1.409562607	2.239678791
932	J31	Chronic rhinitis, nasopharyngitis and pharyngitis	0.649351	0.420345	1.138888889	0.82986059	1.562994938
933	J32	Chronic sinusitis	227.841561	1.76E-51	2.133093525	1.928675779	2.359177233
934	J33	Nasal polyp	12.6	0.000386	0.538461538	0.380474369	0.762050882
935	J34	Other and unspecified disorders of nose and nasal sinuses	4.337349	0.037285	0.865168539	0.754837297	0.991626413
936	J35	Chronic diseases of tonsils and adenoids	363.689412	4.43E-81	0.209103841	0.175050229	0.249782114
937	J36	Peritonsillar abscess	48.324675	3.61E-12	2.311827957	1.812629443	2.948505842
939	J38	Diseases of vocal cords and larynx, not elsewhere classified	0.07438	0.785063	0.951612903	0.666263422	1.359172796
940	J39	Other diseases of upper respiratory tract	12.022727	0.000526	1.707692308	1.257368627	2.319298378
941	J40	Bronchitis, not specified as acute or chronic	555.202582	9.29E-123	2.328557784	2.165881938	2.503451947
942	J41	Simple and mucopurulent chronic bronchitis	0.529412	0.466854	0.7	0.266448716	1.839003045
943	J42	Unspecified chronic bronchitis	0.5625	0.453255	1.206896552	0.737775731	1.974311739
944	J43	Emphysema	2.130435	0.1444	1.358974359	0.898728976	2.054914616
945	J44	Other chronic obstructive pulmonary disease	292.825776	1.20E-65	2.036231884	1.873719723	2.212839111
946	J45	Asthma	492.215982	4.70E-109	1.861433087	1.760445645	1.968213645
948	J47	Bronchiectasis	2.333333	0.12663	1.4	0.907282058	2.160298424
969	J68	Respiratory conditions due to inhalation of chemicals, gases, fumes and vapors	0.666667	0.414216	0.714285714	0.317274061	1.608086336
970	J69	Pneumonitis due to solids and liquids	61.038462	5.60E-15	2.586206897	2.019288291	3.31228886
981	J80	Adult respiratory distress syndrome	1.08	0.298698	1.272727273	0.806722766	2.007919919
982	J81	Pulmonary edema	12.44856	0.000418	1.585106383	1.224440102	2.052009111
983	J82	Pulmonary eosinophilia, not elsewhere classified	0.333333	0.563703	1.25	0.585106624	2.670453444
985	J84	Other interstitial pulmonary diseases	9.812903	0.001733	1.672413793	1.207967879	2.315432343
986	J85	Abscess of lung and mediastinum	0.473684	0.491297	1.375	0.553064726	3.418451603
987	J86	Pyothorax	0	1	1	0.607841879	1.645164695
991	J90	Pleural effusion, not elsewhere classified	109.548512	1.23E-25	2.20746888	1.895832736	2.570331634
994	J93	Pneumothorax and air leak	22.354497	0.000002267	2.048387097	1.511936873	2.775175189
995	J94	Other pleural conditions	7.758621	0.005346	3.142857143	1.34257897	7.357147133
996	J95	Intraoperative and postprocedural complications and disorders of respiratory system, not elsewhere classified	1.781145	0.182009	1.167883212	0.929643852	1.467176052
997	J96	Respiratory failure, not elsewhere classified	58.314578	2.23E-14	2.258333333	1.821592036	2.799786858
999	J98	Other respiratory disorders	303.533937	5.60E-68	2.282178218	2.074348948	2.510829927
1000	J99	Respiratory disorders in diseases classified elsewhere	0.047619	0.827259	0.909090909	0.386085736	2.140577088
1001	K00	Disorders of tooth development and eruption	0.609023	0.435156	0.873239437	0.621118422	1.227700044
1002	K01	Embedded and impacted teeth	135.429851	2.66E-31	0.222627737	0.16868226	0.293825263
1003	K02	Dental caries	23.108588	0.000001531	0.737564322	0.651163453	0.835429457
1004	K03	Other diseases of hard tissues of teeth	1.470588	0.225253	1.833333333	0.678004153	4.957360653
1005	K04	Diseases of pulp and periapical tissues	290.909091	3.15E-65	2.355932203	2.128506594	2.607657671
1006	K05	Gingivitis and periodontal diseases	8.296296	0.003973	1.347826087	1.099241334	1.65262632
1007	K06	Other disorders of gingiva and edentulous alveolar ridge	13.5	0.000239	2.2	1.428863773	3.387306817
1008	K07	Dentofacial anomalies [including malocclusion]	10.17757	0.001422	1.364640884	1.126501824	1.653121817
1009	K08	Other disorders of teeth and supporting structures	287.082104	2.15E-64	2.503370787	2.242795881	2.794220084
1010	K09	Cysts of oral region, not elsewhere classified	0.857143	0.354539	0.75	0.407049921	1.381894385
1011	K10	Other diseases of jaws	38.716049	4.90E-10	2.056603774	1.630637096	2.593844511
1012	K11	Diseases of salivary glands	32.914286	9.63E-09	2.043478261	1.592448908	2.622252671
1013	K12	Stomatitis and related lesions	44.430769	2.64E-11	1.826086957	1.525650905	2.185685836
1014	K13	Other diseases of lip and oral mucosa	32.010582	1.53E-08	1.820895522	1.474891897	2.248070187
1015	K14	Diseases of tongue	10.25641	0.001362	1.689655172	1.221180121	2.337848898
1021	K20	Esophagitis	0.594728	0.440597	1.06462585	0.907953175	1.24833332
1022	K21	Gastro-esophageal reflux disease	104.1324	1.89E-24	1.445136187	1.345925584	1.551659782
1023	K22	Other diseases of esophagus	9.174312	0.002454	1.202020202	1.066910845	1.354239272
1026	K25	Gastric ulcer	14.459016	0.000143	1.415841584	1.182446157	1.695305431
1027	K26	Duodenal ulcer	0.407407	0.523288	1.076923077	0.857692472	1.352190152
1028	K27	Peptic ulcer, site unspecified	86.367347	1.49E-20	2.769230769	2.212987619	3.465287825
1030	K29	Gastritis and duodenitis	93.787515	3.51E-22	1.353107345	1.272479688	1.438843781
1031	K30	Functional dyspepsia	15.210526	0.000096166	1.350515464	1.160564514	1.571555908
1032	K31	Other diseases of stomach and duodenum	0.081425	0.775376	1.020565553	0.887388787	1.173729105
1036	K35	Acute appendicitis	37.487633	9.20E-10	1.444924406	1.283471652	1.626686913
1037	K36	Other appendicitis	0.380952	0.537094	1.210526316	0.65930049	2.222619249
1038	K37	Unspecified appendicitis	179.08	7.70E-41	2.571428571	2.227617248	2.96830387
1039	K38	Other diseases of appendix	8.533333	0.003487	0.304347826	0.130595682	0.709270001
1041	K40	Inguinal hernia	3.315291	0.068638	0.909560724	0.821295314	1.007312103
1042	K41	Femoral hernia	0	1	1	0.602860276	1.658759152
1043	K42	Umbilical hernia	0.077586	0.780596	1.026200873	0.855445291	1.231041007
1044	K43	Ventral hernia	1.125581	0.28872	1.107843137	0.91679436	1.338704153
1045	K44	Diaphragmatic hernia	13.773283	0.000206	0.795608108	0.704922834	0.897959651
1046	K45	Other abdominal hernia	0.925926	0.335924	1.454545455	0.675036164	3.134206125
1047	K46	Unspecified abdominal hernia	29.123596	6.79E-08	2.358490566	1.710438269	3.252077464
1051	K50	Crohn's disease [regional enteritis]	4.420091	0.035518	0.817427386	0.677158197	0.986752482
1052	K51	Ulcerative colitis	23.642458	0.00000116	0.591111111	0.477052173	0.732440529
1053	K52	Other and unspecified noninfective gastroenteritis and colitis	28.257933	0.000000106	1.160218671	1.098301068	1.225626929
1056	K55	Vascular disorders of intestine	7.5625	0.00596	1.41509434	1.103509133	1.814658285
1057	K56	Paralytic ileus and intestinal obstruction without hernia	70.446661	4.73E-17	1.656682028	1.470607787	1.866300019
1058	K57	Diverticular disease of intestine	3.200878	0.073599	0.942430704	0.883150967	1.005689474
1059	K58	Irritable bowel syndrome	2.96144	0.085272	1.131506849	0.982891231	1.302593521
1060	K59	Other functional intestinal disorders	615.049969	8.92E-136	2.10031746	1.977997619	2.230201589
1061	K60	Fissure and fistula of anal and rectal regions	11.665421	0.000637	1.346491228	1.134449247	1.598166363
1062	K61	Abscess of anal and rectal regions	6.65097	0.00991	1.314102564	1.067064006	1.618333614
1063	K62	Other diseases of anus and rectum	0.080453	0.776685	0.989993746	0.923532102	1.061238277
1064	K63	Other diseases of intestine	103.646688	2.42E-24	0.621483376	0.566610197	0.68167073
1065	K64	Hemorrhoids and perianal venous thrombosis	112.55814	2.70E-26	3.095238095	2.483947384	3.856965299
1066	K65	Peritonitis	10.370892	0.00128	1.56626506	1.189237203	2.062823323
1067	K66	Other disorders of peritoneum	2.326923	0.127153	0.808695652	0.61528546	1.062902832
1071	K70	Alcoholic liver disease	187.245714	1.27E-42	6.446808511	4.741319266	8.765775439
1073	K72	Hepatic failure, not elsewhere classified	52.587786	4.11E-13	4.458333333	2.863631609	6.941093976
1075	K74	Fibrosis and cirrhosis of liver	72.257951	1.89E-17	3.042857143	2.3227873	3.986150429
1076	K75	Other inflammatory liver diseases	24.005348	0.000000961	2.116666667	1.557059943	2.877395824
1077	K76	Other diseases of liver	62.820513	2.26E-15	2.627906977	2.050035854	3.368670389
1081	K80	Cholelithiasis	20.435589	0.000006167	1.215605749	1.116787276	1.323168136
1082	K81	Cholecystitis	3.916803	0.047806	1.173758865	1.001376684	1.37581581
1083	K82	Other diseases of gallbladder	8.791908	0.003026	0.632075472	0.465495414	0.858267106
1084	K83	Other diseases of biliary tract	10.165414	0.001431	1.485981308	1.162992211	1.898671743
1086	K85	Acute pancreatitis	72.520833	1.65E-17	1.887218045	1.62654961	2.189660818
1087	K86	Other diseases of pancreas	12.622857	0.000381	1.734375	1.275095027	2.359084286
1091	K90	Intestinal malabsorption	0.986301	0.320648	0.848101266	0.612456023	1.174412088
1092	K91	Intraoperative and postprocedural complications and disorders of digestive system, not elsewhere classified	0.591002	0.442032	0.932806324	0.781192695	1.113845078
1093	K92	Other diseases of digestive system	225.949938	4.56E-51	1.880810489	1.729716628	2.04510267
1102	L01	Impetigo	184.96	4.00E-42	2.658536585	2.296026977	3.078281242
1103	L02	Cutaneous abscess, furuncle and carbuncle	283.371513	1.38E-63	2.390342052	2.15271739	2.654196577
1104	L03	Cellulitis and acute lymphangitis	1241.520743	5.78E-272	2.561190739	2.425913119	2.704011924
1105	L04	Acute lymphadenitis	31.041885	2.53E-08	2.350877193	1.724340658	3.205064817
1106	L05	Pilonidal cyst and sinus	0.5	0.4795	0.931034483	0.763703807	1.135028005
1109	L08	Other local infections of skin and subcutaneous tissue	261.627907	7.58E-59	2.546391753	2.264263522	2.863673284
1121	L20	Atopic dermatitis	8.852632	0.002927	1.878787879	1.231562955	2.86614978
1122	L21	Seborrheic dermatitis	0.363636	0.546494	0.833333333	0.460362514	1.508473048
1123	L22	Diaper [napkin] dermatitis	12.20442	0.000477	1.701492537	1.258329231	2.300730829
1124	L23	Allergic contact dermatitis	109.3029	1.39E-25	2.04248366	1.781428639	2.341794338
1125	L24	Irritant contact dermatitis	35.041667	3.23E-09	4.052631579	2.452947518	6.695545907
1126	L25	Unspecified contact dermatitis	124.034335	8.28E-29	2.148648649	1.871857138	2.466369319
1128	L27	Dermatitis due to substances taken internally	56.491094	5.65E-14	2.221311475	1.793925098	2.750518779
1130	L29	Pruritus	42.560102	6.85E-11	1.984732824	1.608790956	2.448524695
1131	L30	Other and unspecified dermatitis	147.579263	5.86E-34	2.103723404	1.860665085	2.378532385
1141	L40	Psoriasis	1.606557	0.204976	1.259259259	0.88096573	1.799994969
1143	L42	Pityriasis rosea	12.894737	0.00033	2.166666667	1.405756918	3.339442533
1151	L50	Urticaria	184.250505	5.72E-42	1.877906977	1.711984589	2.059910256
1152	L51	Erythema multiforme	3.375	0.066193	1.461538462	0.972565887	2.196349577
1153	L52	Erythema nodosum	0.125	0.723674	0.882352941	0.440658441	1.766780436
1154	L53	Other erythematous conditions	12.94382	0.000321	1.738461538	1.281307322	2.358722586
1156	L55	Sunburn	31.5	1.99E-08	2.2	1.658516241	2.918271091
1157	L56	Other acute skin changes due to ultraviolet radiation	3.333333	0.067889	2	0.936170599	4.27272551
1158	L57	Skin changes due to chronic exposure to nonionizing radiation	0.899083	0.343028	1.137254902	0.871597359	1.483883238
1161	L60	Nail disorders	20.750907	0.000005231	1.376436782	1.1989466	1.580202333
1166	L65	Other nonscarring hair loss	0.666667	0.414216	1.4	0.621857159	3.15184922
1171	L70	Acne	3.115385	0.077556	1.418604651	0.960209466	2.09583349
1172	L71	Rosacea	5.487805	0.01915	2.153846154	1.115664224	4.158108824
1173	L72	Follicular cysts of skin and subcutaneous tissue	13.852732	0.000198	1.294277929	1.129455493	1.483153049
1174	L73	Other follicular disorders	49.445434	2.04E-12	1.993333333	1.638365431	2.425208504
1175	L74	Eccrine sweat disorders	4.5	0.033895	2.2	1.041792399	4.645839233
1182	L81	Other disorders of pigmentation	5.121212	0.023635	0.434782609	0.206939624	0.913483427
1183	L82	Seborrheic keratosis	0.007092	0.932885	0.985915493	0.708704594	1.371557864
1185	L84	Corns and callosities	7.183908	0.007356	1.806451613	1.164847916	2.801453635
1186	L85	Other epidermal thickening	0.409091	0.522431	1.146341463	0.754068124	1.742679089
1190	L89	Pressure ulcer	30.769231	2.91E-08	2.25	1.676112061	3.020382776
1191	L90	Atrophic disorders of skin	0.658537	0.417077	0.863636364	0.605919599	1.230968218
1192	L91	Hypertrophic disorders of skin	0.081081	0.775838	0.947368421	0.652937987	1.374566871
1193	L92	Granulomatous disorders of skin and subcutaneous tissue	7.229508	0.007171	2.05	1.201124407	3.498804932
1194	L93	Lupus erythematosus	0.066667	0.796253	1.142857143	0.414424288	3.151655168
1196	L95	Vasculitis limited to skin, not elsewhere classified	1.190476	0.275234	1.625	0.673521825	3.920622763
1198	L97	Non-pressure chronic ulcer of lower limb, not elsewhere classified	42.217184	8.17E-11	1.93006993	1.57713165	2.361990474
1199	L98	Other disorders of skin and subcutaneous tissue, not elsewhere classified	56.747475	4.96E-14	1.731034483	1.498032605	2.000277143
1201	M00	Pyogenic arthritis	24.962264	0.000000585	2.3125	1.648293383	3.244359472
1207	M06	Other rheumatoid arthritis	12.87234	0.000333	1.611111111	1.238506862	2.095813185
1208	M07	Enteropathic arthropathies	3.2	0.073638	2.333333333	0.896654906	6.071950767
1209	M08	Juvenile arthritis	0.257143	0.61209	0.842105263	0.433051452	1.63754508
1211	M10	Gout	57.086225	4.17E-14	1.64902507	1.446393926	1.880043625
1212	M11	Other crystal arthropathies	0.924528	0.336289	1.304347826	0.757668771	2.245470998
1213	M12	Other and unspecified arthropathy	3.903226	0.048193	2.1	0.988942932	4.459306858
1214	M13	Other arthritis	74.558408	5.89E-18	1.895910781	1.635592463	2.197660951
1215	M14	Arthropathies in other diseases classified elsewhere	0.862069	0.35316	1.416666667	0.676592755	2.966251751
1216	M15	Polyosteoarthritis	5.084507	0.024141	1.730769231	1.067946985	2.804972694
1217	M16	Osteoarthritis of hip	8.864266	0.002908	0.800498753	0.691210075	0.927067295
1218	M17	Osteoarthritis of knee	6.418028	0.011297	0.882687927	0.801406152	0.97221362
1219	M18	Osteoarthritis of first carpometacarpal joint	0.230769	0.630954	1.166666667	0.621625739	2.189599024
1220	M19	Other and unspecified osteoarthritis	49.391076	2.10E-12	1.683098592	1.453233485	1.949322596
1221	M20	Acquired deformities of fingers and toes	0.433735	0.510162	0.930232558	0.750062097	1.153681297
1222	M21	Other acquired deformities of limbs	0.006623	0.935141	0.986842105	0.717302738	1.357665723
1223	M22	Disorder of patella	6.072202	0.013733	0.810457516	0.685489917	0.958207217
1224	M23	Internal derangement of knee	129.197581	6.14E-30	0.46962963	0.410957882	0.536677841
1225	M24	Other specific joint derangements	1.432836	0.231302	1.126984127	0.92652334	1.370816219
1226	M25	Other joint disorder, not elsewhere classified	869.760066	3.68E-191	2.332720588	2.201290447	2.471997891
1231	M30	Polyarteritis nodosa and related conditions	1.285714	0.256839	1.545454545	0.723894367	3.299417512
1232	M31	Other necrotizing vasculopathies	9.116279	0.002533	1.965517241	1.256955204	3.073504938
1233	M32	Systemic lupus erythematosus (SLE)	4.571429	0.032509	1.8	1.042027965	3.109321543
1235	M34	Systemic sclerosis [scleroderma]	1.96	0.161513	1.777777778	0.785603928	4.023011742
1236	M35	Other systemic involvement of connective tissue	14.367521	0.00015	2.078947368	1.411879316	3.06118385
1241	M40	Kyphosis and lordosis	0.076923	0.781511	0.857142857	0.288057832	2.550508255
1242	M41	Scoliosis	0.105882	0.744882	1.073170732	0.701291813	1.642248489
1244	M43	Other deforming dorsopathies	52.745223	3.80E-13	1.816143498	1.542302146	2.138606377
1247	M46	Other inflammatory spondylopathies	3.972973	0.046236	1.466666667	1.004087732	2.142353743
1248	M47	Spondylosis	15.1875	0.000097346	1.782608696	1.327472053	2.393793342
1249	M48	Other spondylopathies	16.224719	0.000056255	1.542857143	1.247290809	1.908462843
1251	M50	Cervical disc disorders	8.29697	0.003971	1.578125	1.153834879	2.158435804
1252	M51	Thoracic, thoracolumbar, and lumbosacral intervertebral disc disorders	69.605263	7.24E-17	1.867924528	1.609041653	2.168459739
1254	M53	Other and unspecified dorsopathies, not elsewhere classified	37	1.18E-09	3	2.067918104	4.352203302
1255	M54	Dorsalgia	1898.216434	0	2.625335893	2.509496446	2.746522539
1261	M60	Myositis	13.954128	0.000187	2.114285714	1.414294162	3.160731481
1263	M62	Other disorders of muscle	465.223096	3.51E-103	2.832391714	2.56557488	3.126957191
1266	M65	Synovitis and tenosynovitis	49.245772	2.26E-12	1.616519174	1.411765664	1.850968831
1267	M66	Spontaneous rupture of synovium and tendon	3.37931	0.06602	1.636363636	0.962781918	2.781196759
1268	M67	Other disorders of synovium and tendon	0.041026	0.839488	0.979695431	0.803304931	1.194817934
1271	M70	Soft tissue disorders related to use, overuse and pressure	153.554502	2.90E-35	2.487603306	2.142848507	2.887824401
1272	M71	Other bursopathies	38.112392	6.68E-10	1.99137931	1.593265915	2.48897031
1273	M72	Fibroblastic disorders	57.466801	3.44E-14	2.030487805	1.684212651	2.447957343
1276	M75	Shoulder lesions	106.619938	5.39E-25	1.809628009	1.614263469	2.028636337
1277	M76	Enthesopathies, lower limb, excluding foot	57.689922	3.07E-14	2.794117647	2.118154376	3.685800013
1278	M77	Other enthesopathies	121.479319	3.00E-28	2.249011858	1.939410275	2.608037299
1280	M79	Other and unspecified soft tissue disorders, not elsewhere classified	1329.01545	5.60E-291	2.31913215	2.213603941	2.429691161
1281	M80	Osteoporosis with current pathological fracture	11.578313	0.000667	2.192307692	1.378659597	3.486149177
1282	M81	Osteoporosis without current pathological fracture	32.880435	9.80E-09	1.852713178	1.495584168	2.295120658
1285	M84	Disorder of continuity of bone	31.333333	2.17E-08	2	1.561355752	2.561876109
1286	M85	Other disorders of bone density and structure	0	1	1	0.602860276	1.658759152
1287	M86	Osteomyelitis	20.088608	0.000007394	1.821428571	1.395788986	2.376865038
1288	M87	Osteonecrosis	0.62069	0.430791	0.8125	0.484258201	1.363231948
1290	M89	Other disorders of bone	11.921986	0.000555	1.82	1.28891923	2.56990502
1293	M92	Other juvenile osteochondrosis	22.915254	0.000001693	2.575757576	1.723124904	3.85028797
1294	M93	Other osteochondropathies	0.969697	0.324756	0.783783784	0.48204156	1.274406754
1295	M94	Other disorders of cartilage	178.436025	1.06E-40	2.779342723	2.376455963	3.250531923
1296	M95	Other acquired deformities of musculoskeletal system and connective tissue	0.209302	0.647315	1.15	0.631603998	2.093875284
1297	M96	Intraoperative and postprocedural complications and disorders of musculoskeletal system, not elsewhere classified	0.396825	0.528733	1.172413793	0.714357544	1.924182243
1303	N02	Recurrent and persistent hematuria	4.8	0.02846	2.333333333	1.068670304	5.094596926
1304	N03	Chronic nephritic syndrome	0.285714	0.59298	0.75	0.260226453	2.16157886
1305	N04	Nephrotic syndrome	0.028571	0.865772	0.944444444	0.486737671	1.832558608
1306	N05	Unspecified nephritic syndrome	0.782609	0.376344	1.3	0.725721874	2.328715809
1309	N08	Glomerular disorders in diseases classified elsewhere	175.458056	4.76E-40	2.871134021	2.438318749	3.380776434
1312	N11	Chronic tubulo-interstitial nephritis	7.04878	0.007932	2.416666667	1.233224081	4.73577987
1313	N12	Tubulo-interstitial nephritis, not specified as acute or chronic	217.167645	3.75E-49	2.488304094	2.194851678	2.820991197
1314	N13	Obstructive and reflux uropathy	0.070301	0.790899	1.020289855	0.879500349	1.183616799
1318	N17	Acute kidney failure	275.920768	5.82E-62	2.372469636	2.135694444	2.635495067
1319	N18	Chronic kidney disease (CKD)	145.119601	2.02E-33	2.063613232	1.829408998	2.327800712
1320	N19	Unspecified kidney failure	50.7	1.08E-12	1.962962963	1.62460028	2.371797938
1321	N20	Calculus of kidney and ureter	27.503472	0.000000157	1.36550308	1.214855254	1.534831953
1322	N21	Calculus of lower urinary tract	0.073394	0.786457	1.037383178	0.795456403	1.352888548
1324	N23	Unspecified renal colic	88.156288	6.05E-21	1.604133545	1.452099796	1.772085113
1326	N25	Disorders resulting from impaired renal tubular function	0.076923	0.781511	1.166666667	0.392078715	3.471525125
1327	N26	Unspecified contracted kidney	0.066667	0.796253	0.875	0.317293596	2.412985988
1329	N28	Other disorders of kidney and ureter, not elsewhere classified	1.267327	0.260269	1.172043011	0.888757247	1.545624323
1331	N30	Cystitis	44.083333	3.15E-11	1.474226804	1.313683966	1.654389279
1332	N31	Neuromuscular dysfunction of bladder, not elsewhere classified	1.993103	0.158017	1.265625	0.911892752	1.756573497
1333	N32	Other disorders of bladder	1.741187	0.186989	0.925496689	0.824929386	1.038324171
1335	N34	Urethritis and urethral syndrome	26.344086	0.000000286	2.206896552	1.618258021	3.009651321
1336	N35	Urethral stricture	0.778846	0.377494	0.917050691	0.756565241	1.111578916
1337	N36	Other disorders of urethra	10.703704	0.001069	0.521126761	0.350227912	0.775418211
1340	N39	Other disorders of urinary system	964.570504	9.03E-212	1.908502501	1.830916976	1.98937573
1341	N40	Enlarged prostate	4.56962	0.032544	0.90821256	0.83144848	0.99206394
1342	N41	Inflammatory diseases of prostate	2.860335	0.090789	1.196319018	0.971647955	1.472940056
1343	N42	Other and unspecified disorders of prostate	4.263158	0.038947	0.617021277	0.388417387	0.980170478
1344	N43	Hydrocele and spermatocele	6.751004	0.009369	0.717241379	0.557551473	0.922668526
1345	N44	Noninflammatory disorders of testis	9	0.0027	1.666666667	1.18939615	2.335452135
1346	N45	Orchitis and epididymitis	89.083472	3.79E-21	2.255434783	1.896003099	2.68300514
1348	N47	Disorders of prepuce	16.701408	0.000043749	0.643518519	0.519998034	0.796380095
1349	N48	Other disorders of penis	46.536804	8.99E-12	1.813131313	1.524327931	2.156652182
1350	N49	Inflammatory disorders of male genital organs, not elsewhere classified	5.041667	0.024745	1.594594595	1.057172368	2.40521981
1351	N50	Other and unspecified disorders of male genital organs	62.116564	3.24E-15	1.762711864	1.528045787	2.033416238
1352	N51	Disorders of male genital organs in diseases classified elsewhere	8.022222	0.004621	2.461538462	1.291945086	4.689960637
1361	N60	Benign mammary dysplasia	0.347518	0.555522	0.905405405	0.650571805	1.260059138
1362	N61	Inflammatory disorders of breast	36.254902	1.73E-09	2.457627119	1.815810697	3.326299962
1363	N62	Hypertrophy of breast	49.088889	2.45E-12	0.313868613	0.222820435	0.442120609
1364	N63	Unspecified lump in breast	5.626374	0.017692	1.426666667	1.062019984	1.916515516
1365	N64	Other disorders of breast	17.181818	0.000033967	1.75	1.338482083	2.288039593
1371	N70	Salpingitis and oophoritis	1.5625	0.2113	0.72972973	0.444335979	1.198429799
1372	N71	Inflammatory disease of uterus, except cervix	17	0.00003738	3	1.732737444	5.194093329
1373	N72	Inflammatory disease of cervix uteri	4.121495	0.042342	0.671875	0.456502981	0.988856666
1374	N73	Other female pelvic inflammatory diseases	11.640587	0.000645	1.405882353	1.154901375	1.711406042
1375	N74	Female pelvic inflammatory disorders in diseases classified elsewhere	0.285714	0.59298	1.333333333	0.462624806	3.842806862
1376	N75	Diseases of Bartholin's gland	0.746269	0.38766	1.161290323	0.826916458	1.630872382
1377	N76	Other inflammation of vagina and vulva	46.22963	1.05E-11	1.827225131	1.531715502	2.179746614
1378	N77	Vulvovaginal ulceration and inflammation in diseases classified elsewhere	54.938144	1.24E-13	2.20661157	1.780089038	2.735332064
1381	N80	Endometriosis	9.389222	0.002183	0.712820513	0.573442032	0.886075758
1382	N81	Female genital prolapse	22.638604	0.000001955	0.64527027	0.537946251	0.774006178
1383	N82	Fistulae involving female genital tract	0.36	0.548506	0.785714286	0.356697013	1.730732013
1384	N83	Noninflammatory disorders of ovary, fallopian tube and broad ligament	175.596184	4.44E-40	2.192893401	1.946577268	2.470377903
1385	N84	Polyp of female genital tract	91.34981	1.20E-21	0.258373206	0.191560458	0.348489005
1386	N85	Other noninflammatory disorders of uterus, except cervix	6.868132	0.008775	0.568965517	0.371091287	0.872350742
1388	N87	Dysplasia of cervix uteri	112.004785	3.56E-26	0.154696133	0.103900867	0.23032429
1389	N88	Other noninflammatory disorders of cervix uteri	16.025641	0.00006249	0.21875	0.096553477	0.49559647
1390	N89	Other noninflammatory disorders of vagina	20.903226	0.000004831	1.818181818	1.401738013	2.358347347
1391	N90	Other noninflammatory disorders of vulva and perineum	0.592593	0.441418	0.862068966	0.590573425	1.258375115
1392	N91	Absent, scanty and rare menstruation	9.6	0.001946	2.333333333	1.343301533	4.053032259
1393	N92	Excessive, frequent and irregular menstruation	2.203814	0.13767	1.108040201	0.967617271	1.268841642
1394	N93	Other abnormal uterine and vaginal bleeding	65.467532	5.91E-16	1.599156118	1.425758017	1.793642581
1395	N94	Pain and other conditions associated with female genital organs and menstrual cycle	78.627164	7.50E-19	1.956692913	1.682162903	2.276026389
1396	N95	Menopausal and other perimenopausal disorders	9.165975	0.002466	0.673611111	0.520713632	0.871403975
1398	N97	Female infertility	66.617978	3.30E-16	0.072289157	0.03156631	0.165547452
1400	N99	Intraoperative and postprocedural complications and disorders of genitourinary system, not elsewhere classified	0.093633	0.759608	0.963235294	0.757751531	1.22444125
1401	O00	Ectopic pregnancy	11.88764	0.000565	1.696969697	1.251942117	2.300191129
1403	O02	Other abnormal products of conception	13.280488	0.000268	0.664974619	0.533139702	0.829409707
1404	O03	Spontaneous abortion	10.756098	0.001039	1.293706294	1.108702619	1.509580608
1405	O04	Complications following (induced) termination of pregnancy	130.666667	2.93E-30	0.263157895	0.205710145	0.33664882
1406	O05	Other abortion	0.533333	0.465209	1.307692308	0.635162367	2.692318155
1409	O08	Complications following ectopic and molar pregnancy	3.321839	0.068365	1.485714286	0.967893584	2.280567798
1414	O13	Gestational [pregnancy-induced] hypertension without significant proteinuria	61.333333	4.82E-15	0.2	0.127819846	0.31294045
1417	O16	Unspecified maternal hypertension	0.529412	0.466854	0.7	0.266448716	1.839003045
1421	O20	Hemorrhage in early pregnancy	4.262231	0.038969	1.138075314	1.006483141	1.286872445
1422	O21	Excessive vomiting in pregnancy	8.211896	0.004162	1.423423423	1.116640213	1.81449156
1423	O22	Venous complications and hemorrhoids in pregnancy	0.142857	0.705457	0.866666667	0.412380713	1.821402135
1424	O23	Infections of genitourinary tract in pregnancy	0.480769	0.488074	1.101010101	0.838710462	1.445341745
1425	O24	Diabetes mellitus in pregnancy, childbirth, and the puerperium	35.912	2.06E-09	0.302083333	0.199415188	0.457609781
1427	O26	Maternal care for other conditions predominantly related to pregnancy	0.004785	0.944853	0.99047619	0.75523628	1.29898829
1431	O30	Multiple gestation	19.55814	0.000009758	0.194444444	0.086531636	0.436934324
1433	O32	Maternal care for malpresentation of fetus	125	5.09E-29	0.090909091	0.053585972	0.154228104
1435	O34	Maternal care for abnormality of pelvic organs	157.89781	3.26E-36	0.136929461	0.095169856	0.197012772
1437	O36	Maternal care for other fetal problems	81.97006	1.38E-19	0.176056338	0.115087788	0.269323398
1442	O41	Other disorders of amniotic fluid and membranes	56.011765	7.20E-14	0.103896104	0.05016502	0.215177834
1443	O42	Premature rupture of membranes	188.321839	7.39E-43	0.152317881	0.111693029	0.207718755
1444	O43	Placental disorders	1.6	0.205903	0.666666667	0.354143745	1.254983182
1446	O45	Premature separation of placenta [abruptio placentae]	16.333333	0.000053121	0.263157895	0.131125113	0.528137408
1447	O46	Antepartum hemorrhage, not elsewhere classified	7.948905	0.004812	0.611764706	0.433234572	0.863864705
1448	O47	False labor	7.511111	0.006132	0.551724138	0.358325328	0.849506024
1449	O48	Late pregnancy	282.193548	2.50E-63	0.068965517	0.045602262	0.104298391
1461	O60	Preterm labor	106.683761	5.22E-25	0.193877551	0.136977311	0.274414095
1463	O62	Abnormalities of forces of labor	276.831202	3.68E-62	0.086111111	0.059666357	0.124276458
1464	O63	Long labor	103.361111	2.79E-24	0.082706767	0.044718457	0.152966129
1465	O64	Obstructed labor due to malposition and malpresentation of fetus	112.666667	2.55E-26	0.071428571	0.037605012	0.135674488
1466	O65	Obstructed labor due to maternal pelvic abnormality	30.769231	2.91E-08	0.130434783	0.055707841	0.305401037
1467	O66	Other obstructed labor	100.41791	1.23E-23	0.072	0.036606344	0.141614798
1469	O68	Labour and delivery complicated by fetal stress [distress]	468.2896	7.55E-104	0.072041166	0.052672775	0.098531541
1470	O69	Labor and delivery complicated by umbilical cord complications	255.678261	1.50E-57	0.074766355	0.049382586	0.113197958
1471	O70	Perineal laceration during delivery	950.352397	1.11E-208	0.055950266	0.043410977	0.072111538
1473	O72	Postpartum hemorrhage	21.875	0.00000291	0.523809524	0.397582784	0.690111414
1474	O73	Retained placenta and membranes, without hemorrhage	1.777778	0.182422	0.636363636	0.325604015	1.243715246
1476	O75	Other complications of labor and delivery, not elsewhere classified	130.263158	3.59E-30	0.117647059	0.075634933	0.182995211
1486	O85	Puerperal sepsis	2.777778	0.095581	1.769230769	0.896234213	3.492588733
1487	O86	Other puerperal infections	1.921569	0.165684	1.318181818	0.890837731	1.950527291
1491	O90	Complications of the puerperium, not elsewhere classified	0.013333	0.908073	0.973684211	0.619185052	1.531143136
1492	O91	Infections of breast associated with pregnancy, the puerperium and lactation	1	0.317311	1.285714286	0.784617336	2.106837497
1493	O92	Other disorders of breast and disorders of lactation associated with pregnancy and the puerperium	1.190476	0.275234	1.625	0.673521825	3.920622763
1499	O98	Maternal infectious and parasitic diseases classifiable elsewhere but complicating pregnancy, childbirth and the puerperium	0.25	0.617075	0.882352941	0.540034103	1.441662125
1500	O99	Other maternal diseases classifiable elsewhere but complicating pregnancy, childbirth and the puerperium	1.102874	0.293636	0.921511628	0.791094721	1.073428576
1501	P00	Newborn (suspected to be) affected by maternal conditions that may be unrelated to present pregnancy	9.142857	0.002497	0.272727273	0.11058258	0.672621
1502	P01	Newborn (suspected to be) affected by maternal complications of pregnancy	9.52381	0.002028	0.35483871	0.178358906	0.70593901
1503	P02	Newborn (suspected to be) affected by complications of placenta, cord and membranes	11.792453	0.000595	0.358974359	0.19492083	0.661102204
1504	P03	Newborn (suspected to be) affected by other complications of labor and delivery	35.886598	2.09E-09	0.243589744	0.147532243	0.4021898
1506	P05	Disorders of newborn related to slow fetal growth and fetal malnutrition	12.811765	0.000344	0.440677966	0.277810896	0.69902611
1508	P07	Disorders of newborn related to short gestation and low birth weight, not elsewhere classified	52.839793	3.62E-13	0.460377358	0.371520879	0.570485602
1509	P08	Disorders of newborn related to long gestation and high birth weight	92.318352	7.38E-22	0.259433962	0.192849124	0.349008485
1513	P12	Birth injury to scalp	6.4	0.011412	0.428571429	0.217934197	0.842793245
1523	P22	Respiratory distress of newborn	63.059603	2.01E-15	0.372727273	0.289238508	0.480315089
1525	P24	Neonatal aspiration	0.166667	0.683091	0.846153846	0.379077865	1.888731568
1526	P25	Interstitial emphysema and related conditions originating in the perinatal period	0.925926	0.335924	0.6875	0.319060062	1.481402114
1528	P27	Chronic respiratory disease originating in the perinatal period	0.222222	0.637352	0.8	0.315734634	2.027018675
1529	P28	Other respiratory conditions originating in the perinatal period	3.78125	0.05183	0.706666667	0.497125637	1.004530326
1530	P29	Cardiovascular disorders originating in the perinatal period	11.2	0.000818	0.428571429	0.257044623	0.714558693
1537	P36	Bacterial sepsis of newborn	6	0.014306	0.5	0.283951893	0.880430826
1538	P37	Other congenital infectious and parasitic diseases	0.727273	0.393769	1.444444444	0.617430827	3.379195952
1540	P39	Other infections specific to the perinatal period	9.142857	0.002497	0.272727273	0.11058258	0.672621
1553	P52	Intracranial nontraumatic hemorrhage of newborn	0.052632	0.818546	0.9	0.365708626	2.214878029
1555	P54	Other neonatal hemorrhages	2.285714	0.13057	0.555555556	0.256450122	1.203516587
1556	P55	Hemolytic disease of newborn	8.333333	0.003892	0.285714286	0.115317433	0.707895163
1560	P59	Neonatal jaundice from other and unspecified causes	47.539615	5.39E-12	0.516233766	0.426307233	0.625129674
1562	P61	Other perinatal hematological disorders	1.528302	0.216367	0.709677419	0.410929509	1.225616628
1571	P70	Transitory disorders of carbohydrate metabolism specific to newborn	23.700637	0.000001125	0.440366972	0.313588995	0.618398839
1575	P74	Other transitory neonatal electrolyte and metabolic disturbances	10	0.001565	0.333333333	0.16295143	0.681866437
1579	P78	Other perinatal digestive system disorders	2.482759	0.1151	1.52173913	0.89919911	2.575280552
1582	P81	Other disturbances of temperature regulation of newborn	3.333333	0.067889	0.5	0.23404265	1.068181378
1584	P83	Other conditions of integument specific to newborn	3.125	0.0771	0.523809524	0.25255486	1.086403236
1591	P90	Convulsions of newborn	0.076923	0.781511	0.857142857	0.288057832	2.550508255
1592	P91	Other disturbances of cerebral status of newborn	0.076923	0.781511	0.857142857	0.288057832	2.550508255
1593	P92	Feeding problems of newborn	8.273408	0.004023	0.700636943	0.549102005	0.893990772
1597	P96	Other conditions originating in the perinatal period	1.391304	0.238185	0.703703704	0.391286846	1.265564913
1605	Q04	Other congenital malformations of brain	0	1	1	0.433550581	2.306535945
1606	Q05	Spina bifida	1	0.317311	0.666666667	0.299502727	1.48394123
1619	Q18	Other congenital malformations of face and neck	2.454545	0.117185	1.75	0.861003991	3.556894082
1622	Q21	Congenital malformations of cardiac septa	10.039216	0.001532	0.52238806	0.347107781	0.786180259
1624	Q23	Congenital malformations of aortic and mitral valves	0.083333	0.77283	1.086956522	0.616983225	1.914921562
1625	Q24	Other congenital malformations of heart	0.444444	0.504985	0.8	0.414555865	1.543820879
1626	Q25	Congenital malformations of great arteries	18.753425	0.000014876	0.327272727	0.192205127	0.557255883
1628	Q27	Other congenital malformations of peripheral vascular system	0.034483	0.852684	0.933333333	0.450520473	1.933566093
1632	Q31	Congenital malformations of larynx	0.076923	0.781511	0.857142857	0.288057832	2.550508255
1639	Q38	Other congenital malformations of tongue, mouth and pharynx	15.210526	0.000096166	0.381818182	0.230943159	0.631259764
1641	Q40	Other congenital malformations of upper alimentary tract	6.818182	0.009023	2.666666667	1.239524716	5.736965969
1644	Q43	Other congenital malformations of intestine	2.181818	0.139649	0.692307692	0.423830237	1.130853581
1654	Q53	Undescended and ectopic testicle	27.557377	0.000000153	0.196078431	0.099550111	0.386205005
1655	Q54	Hypospadias	8	0.004678	0.333333333	0.149751363	0.741970615
1656	Q55	Other congenital malformations of male genital organs	0.181818	0.669815	0.833333333	0.360038821	1.928804354
1661	Q60	Renal agenesis and other reduction defects of kidney	0.529412	0.466854	0.7	0.266448716	1.839003045
1662	Q61	Cystic kidney disease	2.380952	0.122823	1.625	0.871733679	3.029164827
1664	Q63	Other congenital malformations of kidney	4.481481	0.034264	0.421052632	0.184322908	0.961819235
1666	Q65	Congenital deformities of hip	2.189189	0.138982	0.608695652	0.313224238	1.182891844
1667	Q66	Congenital deformities of feet	3.130435	0.076843	0.586206897	0.322134662	1.066754266
1668	Q67	Congenital musculoskeletal deformities of head, face, spine and chest	2.578947	0.108294	0.461538462	0.175424909	1.214295922
1669	Q68	Other congenital musculoskeletal deformities	2.909091	0.088082	0.466666667	0.19027099	1.144566378
1675	Q74	Other congenital malformations of limb(s)	0.529412	0.466854	0.7	0.266448716	1.839003045
1676	Q75	Other congenital malformations of skull and face bones	0.2	0.654721	0.818181818	0.339044069	1.974437981
1679	Q78	Other osteochondrodysplasias	0.25	0.617075	1.285714286	0.47881895	3.452372184
1680	Q79	Congenital malformations of musculoskeletal system, not elsewhere classified	0.066667	0.796253	0.875	0.317293596	2.412985988
1683	Q82	Other congenital malformations of skin	14.235294	0.000161	0.214285714	0.08872747	0.517521433
1686	Q85	Phakomatoses, not elsewhere classified	0.571429	0.449692	0.75	0.354811209	1.585350139
1687	Q86	Congenital malformation syndromes due to known exogenous causes, not elsewhere classified	0.8	0.371093	1.5	0.613148328	3.669585154
1688	Q87	Other specified congenital malformation syndromes affecting multiple systems	1.384615	0.239317	0.625	0.283624276	1.37726222
1690	Q89	Other congenital malformations, not elsewhere classified	0.290323	0.590014	0.823529412	0.40594851	1.670656932
1691	Q90	Down syndrome	4.090909	0.043114	0.571428571	0.329883585	0.989835892
1700	Q99	Other chromosome abnormalities, not elsewhere classified	0.222222	0.637352	0.8	0.315734634	2.027018675
1701	R00	Abnormalities of heart beat	269.071213	1.81E-60	1.85975024	1.724802049	2.005256753
1702	R01	Cardiac murmurs and other cardiac sounds	0.960784	0.326989	0.75862069	0.435871493	1.320355564
1703	R02	Gangrene, not elsewhere classified	1	0.317311	1.333333333	0.757205049	2.347815535
1704	R03	Abnormal blood-pressure reading, without diagnosis	20.102564	0.00000734	2.12	1.514601005	2.967382158
1705	R04	Hemorrhage from respiratory passages	232.124939	2.05E-52	2.011713031	1.835328001	2.205049624
1706	R05	Cough	281.022773	4.49E-63	1.587927757	1.503626677	1.67695519
1707	R06	Abnormalities of breathing	408.869827	6.46E-91	1.721028037	1.631740149	1.815201708
1708	R07	Pain in throat and chest	2250.431256	0	2.264085273	2.186847347	2.344051189
1710	R09	Other symptoms and signs involving the circulatory and respiratory system	51.842466	6.01E-13	1.848780488	1.559862739	2.191211577
1711	R10	Abdominal and pelvic pain	2149.3868	0	2.007537688	1.948083801	2.068806059
1712	R11	Nausea and vomiting	566.431613	3.35E-125	1.866389274	1.771415228	1.966455333
1713	R12	Heartburn	0.009709	0.921509	1.019607843	0.692914131	1.500330426
1714	R13	Aphagia and dysphagia	68.144213	1.52E-16	1.681933842	1.484527984	1.905589845
1715	R14	Flatulence and related conditions	25.363636	0.000000475	1.75	1.403503443	2.182039535
1716	R15	Fecal incontinence	0.925926	0.335924	1.204081633	0.824389264	1.758650483
1717	R16	Hepatomegaly and splenomegaly, not elsewhere classified	3.773585	0.052068	1.465116279	0.994243476	2.158994011
1718	R17	Unspecified jaundice	7.942149	0.00483	1.688888889	1.168128189	2.441808789
1719	R18	Ascites	63.934498	1.29E-15	3.240740741	2.388560533	4.396958085
1720	R19	Other symptoms and signs involving the digestive system and abdomen	1.068003	0.301397	0.940778342	0.837907797	1.056278378
1721	R20	Disturbances of skin sensation	309.378531	2.98E-69	2.436893204	2.199334225	2.700111888
1722	R21	Rash and other nonspecific skin eruption	293.342157	9.30E-66	1.732752847	1.625814069	1.846725578
1723	R22	Localized swelling, mass and lump of skin and subcutaneous tissue	240.768153	2.67E-54	1.940074906	1.781531818	2.112727151
1724	R23	Other skin changes	81.249443	1.99E-19	2.480620155	2.022016285	3.043237781
1726	R25	Abnormal involuntary movements	243.268545	7.62E-55	2.830935252	2.46911329	3.245778325
1727	R26	Abnormalities of gait and mobility	183.075041	1.03E-41	3.410071942	2.822654361	4.119735952
1728	R27	Other lack of coordination	81.25	1.99E-19	4.333333333	3.059190826	6.138151834
1730	R29	Other symptoms and signs involving the nervous and musculoskeletal systems	539.910082	1.97E-119	5.672727273	4.807517001	6.693649696
1731	R30	Pain associated with micturition	28.715857	8.38E-08	1.387308534	1.230097255	1.564612034
1732	R31	Hematuria	32.596982	1.13E-08	1.27346115	1.171808982	1.383931449
1733	R32	Unspecified urinary incontinence	18.812709	0.00001442	1.669642857	1.321045209	2.110228516
1734	R33	Retention of urine	46.005202	1.18E-11	1.418238994	1.281371292	1.569726008
1735	R34	Anuria and oliguria	0.533333	0.465209	1.307692308	0.635162367	2.692318155
1736	R35	Polyuria	8.510638	0.003531	1.238095238	1.07230505	1.429518418
1740	R39	Other and unspecified symptoms and signs involving the genitourinary system	10.235569	0.001378	1.289285714	1.102969934	1.507074311
1741	R40	Somnolence, stupor and coma	115.710843	5.50E-27	3.882352941	2.973969319	5.068197666
1742	R41	Other symptoms and signs involving cognitive functions and awareness	831.328484	8.33E-183	4.3275	3.881629467	4.824586275
1743	R42	Dizziness and giddiness	591.20782	1.37E-130	2.098090849	1.973715557	2.230303752
1745	R44	Other symptoms and signs involving general sensations and perceptions	83.265734	7.17E-20	2.575	2.085540503	3.179331685
1746	R45	Symptoms and signs involving emotional state	938.293826	4.65E-206	3.343665768	3.080392336	3.629440523
1747	R46	Symptoms and signs involving appearance and behavior	201.790199	8.50E-46	3.503448276	2.913062791	4.213486184
1748	R47	Speech disturbances, not elsewhere classified	87.198068	9.82E-21	2.696428571	2.170778739	3.349363485
1750	R49	Voice and resonance disorders	2.461538	0.116664	1.363636364	0.924165566	2.012089826
1751	R50	Fever of other and unknown origin	189.755845	3.59E-43	1.44688172	1.372384587	1.52542278
1752	R51	Headache	1409.372524	0.00E+00	2.834371108	2.677636558	3.000280063
1753	R52	Pain, not elsewhere classified	727.714366	2.81E-160	4.521604938	4.008985079	5.09977234
1754	R53	Malaise and fatigue	699.481934	3.88E-154	2.459507042	2.295596144	2.635121559
1755	R54	Senility	11.307692	0.000772	3.333333333	1.582582796	7.02087192
1756	R55	Syncope and collapse	970.801442	3.99E-213	2.617734724	2.458156181	2.787672784
1757	R56	Convulsions, not elsewhere classified	647.209603	9.04E-143	3.411405295	3.084959124	3.772395556
1758	R57	Shock, not elsewhere classified	14.58	0.000134	1.739726027	1.304539504	2.320088154
1759	R58	Haemorrhage, not elsewhere classified	14.901408	0.000113	1.958333333	1.383179672	2.772647345
1760	R59	Enlarged lymph nodes	55.865922	7.76E-14	1.775193798	1.524001288	2.067788949
1761	R60	Edema, not elsewhere classified	170.628906	5.39E-39	2.379537954	2.080726838	2.721261037
1762	R61	Hyperhidrosis	0.731343	0.392448	1.233333333	0.761992137	1.996229406
1763	R62	Lack of expected normal physiological development in childhood and adults	10.881773	0.000971	1.602564103	1.2077877	2.126376766
1764	R63	Symptoms and signs concerning food and fluid intake	51.720317	6.40E-13	1.707142857	1.473026602	1.978468502
1765	R64	Cachexia	144.5	2.76E-33	3.266666667	2.662557185	4.007842975
1766	R65	Symptoms and signs specifically associated with systemic inflammation and infection	0.806452	0.369171	1.384615385	0.678432127	2.825868187
1769	R68	Other general symptoms and signs	104.3732	1.68E-24	2.030201342	1.767246953	2.332281566
1770	R69	Unknown and unspecified causes of morbidity	1.058824	0.303484	0.837837838	0.597868698	1.174124427
1773	R72	Abnormality of white blood cells, not elsewhere classified	8.695652	0.00319	2.538461538	1.336091297	4.822864275
1774	R73	Elevated blood glucose level	63.843648	1.35E-15	1.5907173	1.418068206	1.784386333
1775	R74	Abnormal serum enzyme levels	44.898039	2.08E-11	2.445945946	1.866363498	3.205512526
1777	R76	Other abnormal immunological findings in serum	0.228571	0.632585	0.891891892	0.557826782	1.426018205
1779	R78	Findings of drugs and other substances, not normally found in blood	94.453704	2.51E-22	2.756521739	2.226891141	3.412116541
1780	R79	Other abnormal findings of blood chemistry	34.922156	3.43E-09	1.955752212	1.559094079	2.453326433
1781	R80	Proteinuria	0.925926	0.335924	1.454545455	0.675036164	3.134206125
1783	R82	Other and unspecified abnormal findings in urine	0.857143	0.354539	1.333333333	0.723644304	2.456701129
1788	R87	Abnormal findings in specimens from female genital organs	16.9	0.000039402	0.212121212	0.093836368	0.479509275
1792	R91	Abnormal findings on diagnostic imaging of lung	2.938776	0.086476	1.279069767	0.964649979	1.695972121
1794	R93	Abnormal findings on diagnostic imaging of other body structures	0.018018	0.89322	0.982142857	0.754935959	1.277730357
1795	R94	Abnormal results of function studies	174.750129	6.79E-40	1.856093979	1.690975933	2.037335241
1811	S10	Superficial injury of neck	399.82088	6.02E-89	4.551136364	3.865961959	5.357745994
1812	S11	Open wound of neck	45.333333	1.66E-11	5	2.970399215	8.416377122
1817	S16	Injury of muscle, fascia and tendon at neck level	85.824242	1.97E-20	6.173913043	3.974059712	9.59150215
1820	S19	Other specified and unspecified injuries of neck	321.803256	5.86E-72	4.896	4.039168725	5.934591405
1821	S20	Superficial injury of thorax	1116.299724	9.47E-245	4.275045537	3.89570249	4.691327018
1822	S21	Open wound of thorax	30.551515	3.25E-08	2.510638298	1.790448009	3.520518123
1828	S27	Injury of other and unspecified intrathoracic organs	121.184466	3.48E-28	7.583333333	4.95455345	11.60688749
1830	S29	Other and unspecified injuries of thorax	477.091854	9.17E-106	4.601941748	3.958282715	5.350266612
1831	S30	Superficial injury of abdomen, lower back, pelvis and external genitals	818.457467	5.24E-180	4.29	3.847650058	4.783205261
1832	S31	Open wound of abdomen, lower back, pelvis and external genitals	115.789474	5.29E-27	3.222222222	2.571730922	4.037248206
1837	S36	Injury of intra-abdominal organs	44.086957	3.14E-11	3.6	2.402307122	5.394813961
1838	S37	Injury of urinary and pelvic organs	30.153846	3.99E-08	3.333333333	2.112363852	5.260036569
1840	S39	Other and unspecified injuries of abdomen, lower back, pelvis and external genitals	643.890813	4.76E-142	3.509761388	3.164740654	3.89239636
1841	S40	Superficial injury of shoulder and upper arm	919.814201	4.84E-202	4.029761905	3.655266755	4.442625422
1842	S41	Open wound of shoulder and upper arm	99.576471	1.89E-23	3.358974359	2.608626235	4.325153443
1843	S42	Fracture of shoulder and upper arm	665.040512	1.20E-146	2.892116183	2.657609723	3.147315402
1844	S43	Dislocation and sprain of joints and ligaments of shoulder girdle	749.400875	5.42E-165	3.189312977	2.921312697	3.481899516
1847	S46	Injury of muscle, fascia and tendon at shoulder and upper arm level	289.277108	7.15E-65	3.882352941	3.280068332	4.595228768
1850	S49	Other and unspecified injuries of shoulder and upper arm	458.253294	1.15E-101	2.794444444	2.532858994	3.08304559
1851	S50	Superficial injury of elbow and forearm	1115.040052	1.78E-244	4.001615509	3.664251391	4.370040418
1852	S51	Open wound of elbow and forearm	445.311406	7.56E-99	3.152882206	2.817087343	3.528703583
1853	S52	Fracture of forearm	750.424146	3.24E-165	2.257438551	2.12623079	2.396743024
1854	S53	Dislocation and sprain of joints and ligaments of elbow	151.570652	7.86E-35	2.661691542	2.26327002	3.130250391
1855	S54	Injury of nerves at forearm level	26.740741	0.000000233	5.75	2.713913244	12.18259282
1857	S56	Injury of muscle, fascia and tendon at forearm level	50.160714	1.42E-12	2.796610169	2.077356683	3.764894351
1858	S57	Crushing injury of elbow and forearm	0	1	1	0.416221109	2.402569158
1860	S59	Other and unspecified injuries of elbow and forearm	284.816537	6.70E-64	2.502262443	2.240952627	2.794042704
1861	S60	Superficial injury of wrist, hand and fingers	2158.375928	0	3.550331126	3.353278197	3.758963725
1862	S61	Open wound of wrist, hand and fingers	1338.774312	4.24E-293	2.171677983	2.081127081	2.2661688
1863	S62	Fracture at wrist and hand level	1667.753044	0	3.005418423	2.843107547	3.176995504
1864	S63	Dislocation and sprain of joints and ligaments at wrist and hand level	1350.065772	1.49E-295	3.352165725	3.130135018	3.589945796
1865	S64	Injury of nerves at wrist and hand level	22.153846	0.000002517	2.714285714	1.759853533	4.186340965
1866	S65	Injury of blood vessels at wrist and hand level	4.8	0.02846	2.333333333	1.068670304	5.094596926
1867	S66	Injury of muscle, fascia and tendon at wrist and hand level	81.586207	1.68E-19	2.625	2.11159176	3.263237304
1868	S67	Crushing injury of wrist, hand and fingers	88.640288	4.74E-21	2.329341317	1.943050936	2.792428583
1869	S68	Traumatic amputation of wrist, hand and fingers	7.078431	0.007802	1.457831325	1.102528181	1.927635239
1870	S69	Other and unspecified injuries of wrist, hand and finger(s)	993.189149	5.43E-218	2.506188925	2.362196095	2.658959153
1871	S70	Superficial injury of hip and thigh	482.682284	5.57E-107	3.931407942	3.445616489	4.485690285
1872	S71	Open wound of hip and thigh	85.835214	1.96E-20	2.572580645	2.090679227	3.165560307
1873	S72	Fracture of femur	230.420017	4.83E-52	2.596923077	2.285018971	2.951401958
1874	S73	Dislocation and sprain of joint and ligaments of hip	76.454545	2.25E-18	3.230769231	2.446163607	4.267036674
1877	S76	Injury of muscle, fascia and tendon at hip and thigh level	69.316456	8.39E-17	2.761904762	2.151869527	3.54487938
1880	S79	Other and unspecified injuries of hip and thigh	126.077199	2.96E-29	2.815068493	2.330656352	3.400162625
1881	S80	Superficial injury of knee and lower leg	1531.78022	0	3.764397906	3.50515658	4.042812716
1882	S81	Open wound of knee and lower leg	447.373246	2.69E-99	2.686206897	2.441940391	2.954907301
1883	S82	Fracture of lower leg, including ankle	583.455882	6.64E-129	2.464968153	2.285226553	2.658847101
1884	S83	Dislocation and sprain of joints and ligaments of knee	740.322469	5.10E-163	2.858524788	2.640902388	3.094080267
1886	S85	Injury of blood vessels at lower leg level	0.058824	0.808365	0.888888889	0.342949578	2.303905609
1887	S86	Injury of muscle, fascia and tendon at lower leg level	101.779097	6.21E-24	2.934579439	2.356464118	3.654524769
1888	S87	Crushing injury of lower leg	1.8	0.179712	1.857142857	0.740949384	4.654811338
1890	S89	Other and unspecified injuries of lower leg	536.711838	9.79E-119	2.684361549	2.460751379	2.92829133
1891	S90	Superficial injury of ankle, foot and toes	1481.294075	0	3.170861937	2.97998885	3.373960753
1892	S91	Open wound of ankle, foot and toes	428.236884	3.93E-95	2.404600812	2.206907405	2.620003473
1893	S92	Fracture of foot and toe, except ankle	586.643128	1.35E-129	2.633291615	2.427315909	2.856745881
1894	S93	Dislocation and sprain of joints and ligaments at ankle, foot and toe level	1649.676017	0	2.694300518	2.563382686	2.831904624
1897	S96	Injury of muscle and tendon at ankle and foot level	26.133333	0.000000319	2.75	1.834912374	4.121450215
1898	S97	Crushing injury of ankle and foot	25.817204	0.000000375	3.227272727	2.000476023	5.206405443
1900	S99	Other and unspecified injuries of ankle and foot	420.729156	1.69E-93	1.950509461	1.82769771	2.081573522
1901	T00	Superficial injuries involving multiple body regions	561.77305	3.46E-124	4.423076923	3.866076805	5.060326128
1902	T01	Open wounds involving multiple body regions	52.459016	4.39E-13	4.80952381	3.005742739	7.695774816
1904	T03	Dislocations, sprains and strains involving multiple body regions	59.605634	1.16E-14	4.68	3.038742414	7.207718529
1907	T06	Other injuries involving multiple body regions, not elsewhere classified	68.6	1.21E-16	5.666666667	3.563301877	9.011616816
1908	T07	Unspecified multiple injuries	44.1	3.12E-11	3.210526316	2.230699113	4.620739374
1909	T08	Fracture of spine, level unspecified	2	0.157299	2	0.750622198	5.328912484
1910	T09	Other injuries of spine and trunk, level unspecified	233.509761	1.02E-52	3.026200873	2.606250539	3.51381864
1912	T11	Other injuries of upper limb, level unspecified	198.82333	3.77E-45	2.806034483	2.4155009	3.259708791
1914	T13	Other injuries of lower limb, level unspecified	138.925926	4.57E-32	2.375	2.04752372	2.75485209
1915	T14	Injury of unspecified body region	417.902347	6.98E-93	3.570934256	3.134234229	4.068480697
1916	T15	Foreign body on external eye	249.569476	3.22E-56	2.21023766	1.997911413	2.445128689
1917	T16	Foreign body in ear	55.748166	8.24E-14	2.170542636	1.761932176	2.673914125
1918	T17	Foreign body in respiratory tract	39.272727	3.69E-10	1.75	1.465648499	2.089518736
1919	T18	Foreign body in alimentary tract	84.843854	3.23E-20	2.20212766	1.853449758	2.616400152
1920	T19	Foreign body in genitourinary tract	33.028571	9.08E-09	2.888888889	1.977553849	4.220203164
1921	T20	Burn and corrosion of head, face, and neck	48.442922	3.40E-12	2.775862069	2.056082506	3.747617231
1922	T21	Burn and corrosion of trunk	41.679245	1.08E-10	2.593220339	1.920399877	3.501766381
1923	T22	Burn and corrosion of shoulder and upper limb, except wrist and hand	75.835655	3.08E-18	2.701030928	2.139733617	3.409568376
1924	T23	Burn and corrosion of wrist and hand	112.067776	3.45E-26	2.149812734	1.859279047	2.485745644
1925	T24	Burn and corrosion of lower limb, except ankle and foot	63.130435	1.93E-15	2.833333333	2.16577361	3.706656014
1926	T25	Burn and corrosion of ankle and foot	38.368421	5.86E-10	2.8	1.992201967	3.93534397
1927	T26	Burn and corrosion confined to eye and adnexa	56.948148	4.47E-14	2.698630137	2.063044904	3.530027196
1930	T29	Burns and corrosions of multiple body regions	13.837838	0.000199	2.523809524	1.52254328	4.183535928
1932	T31	Burns classified according to extent of body surface involved	278.942278	1.28E-62	2.748538012	2.428556238	3.110679952
1933	T32	Corrosions classified according to extent of body surface involved	8.962963	0.002755	2.375	1.324292915	4.259348469
1934	T33	Superficial frostbite	3.457143	0.062979	1.916666667	0.953724437	3.851858009
1936	T35	Frostbite involving multiple body regions and unspecified frostbite	20.166667	0.000007098	2.692307692	1.716435936	4.223006847
1937	T36	Poisoning by, adverse effect of and underdosing of systemic antibiotics	16.078261	0.000060778	2.194444444	1.479639204	3.254568011
1938	T37	Poisoning by, adverse effect of and underdosing of other systemic anti- infectives and antiparasitics	0	1	1	0.416221109	2.402569158
1939	T38	Poisoning by, adverse effect of and underdosing of hormones and their synthetic substitutes and antagonists, not elsewhere classified	25	0.000000573	2.666666667	1.787371184	3.97853069
1940	T39	Poisoning by, adverse effect of and underdosing of nonopioid analgesics, antipyretics and antirheumatics	258.151432	4.34E-58	3.919463087	3.274168895	4.691935996
1941	T40	Poisoning by, adverse effect of and underdosing of narcotics and psychodysleptics [hallucinogens]	278.627586	1.50E-62	5.516853933	4.401750755	6.914448139
1943	T42	Poisoning by, adverse effect of and underdosing of antiepileptic, sedative- hypnotic and antiparkinsonism drugs	353.938202	5.88E-79	5.780952381	4.699273313	7.111612415
1944	T43	Poisoning by, adverse effect of and underdosing of psychotropic drugs, not elsewhere classified	240.692086	2.78E-54	3.86013986	3.211670018	4.639542561
1945	T44	Poisoning by, adverse effect of and underdosing of drugs primarily affecting the autonomic nervous system	35.438095	2.63E-09	3.772727273	2.357956784	6.036357906
1946	T45	Poisoning by, adverse effect of and underdosing of primarily systemic and hematological agents, not elsewhere classified	47.761421	4.81E-12	2.94	2.132995786	4.052328681
1947	T46	Poisoning by, adverse effect of and underdosing of agents primarily affecting the cardiovascular system	21.806452	0.000003016	2.444444444	1.658722567	3.602355669
1948	T47	Poisoning by, adverse effect of and underdosing of agents primarily affecting the gastrointestinal system	13.888889	0.000194	3.5	1.733198501	7.067857485
1949	T48	Poisoning by, adverse effect of and underdosing of agents primarily acting on smooth and skeletal muscles and the respiratory system	10.242424	0.001372	2.3	1.360618749	3.887937018
1950	T49	Poisoning by, adverse effect of and underdosing of topical agents primarily affecting skin and mucous membrane and by ophthalmological, otorhinorlaryngological and dental drugs	17.655172	0.000026479	3.461538462	1.86742624	6.416450764
1951	T50	Poisoning by, adverse effect of and underdosing of diuretics and other and unspecified drugs, medicaments and biological substances	159.009195	1.86E-36	4.058139535	3.205167731	5.13810754
1952	T51	Toxic effect of alcohol	127.191176	1.69E-29	5.325581395	3.844981494	7.376320859
1953	T52	Toxic effect of organic solvents	21.278481	0.000003972	3.157894737	1.88503089	5.290257693
1955	T54	Toxic effect of corrosive substances	28.491525	9.41E-08	5.555555556	2.73217165	11.2965807
1959	T58	Toxic effect of carbon monoxide	9.328358	0.002256	2.19047619	1.307261535	3.670410099
1960	T59	Toxic effect of other gases, fumes and vapors	71.684444	2.53E-17	3.591836735	2.617126042	4.929564309
1963	T62	Toxic effect of other noxious substances eaten as food	27.160584	0.000000187	2.605263158	1.792306326	3.786962097
1964	T63	Toxic effect of contact with venomous animals and plants	111.496333	4.61E-26	2.170542636	1.872919886	2.515460147
1966	T65	Toxic effect of other and unspecified substances	58.823529	1.72E-14	3.857142857	2.659537388	5.594037176
1968	T67	Effects of heat and light	43.243243	4.83E-11	3.352941176	2.286086063	4.917668987
1969	T68	Hypothermia	27.597015	0.000000149	4.583333333	2.4545471	8.558379038
1970	T69	Other effects of reduced temperature	8.533333	0.003487	3.285714286	1.409900319	7.657221026
1972	T71	Asphyxiation	5.538462	0.018603	2.714285714	1.141031116	6.456744985
1975	T74	Adult and child abuse, neglect and other maltreatment, confirmed	58.777778	1.77E-14	4.538461538	2.968210059	6.939412214
1976	T75	Other and unspecified effects of other external causes	36.906977	1.24E-09	3.3	2.193373298	4.964955127
1979	T78	Adverse effects, not elsewhere classified	369.342234	2.60E-82	2.1882494	2.016129974	2.375062868
1980	T79	Certain early complications of trauma, not elsewhere classified	73.590164	9.61E-18	3.436363636	2.544986395	4.639944271
1981	T80	Complications following infusion, transfusion and therapeutic injection	10.25641	0.001362	1.689655172	1.221180121	2.337848898
1982	T81	Complications of procedures, not elsewhere classified	303.005673	7.29E-68	1.775948461	1.663249466	1.89628375
1983	T82	Complications of cardiac and vascular prosthetic devices, implants and grafts	46.898194	7.48E-12	1.768181818	1.498720213	2.08609113
1984	T83	Complications of genitourinary prosthetic devices, implants and grafts	21.441926	0.000003647	1.654135338	1.33375349	2.051476333
1985	T84	Complications of internal orthopedic prosthetic devices, implants and grafts	8.755294	0.003087	1.335164835	1.101769415	1.618002018
1986	T85	Complications of other internal prosthetic devices, implants and grafts	16.961538	0.000038145	1.506024096	1.237678103	1.832551269
1987	T86	Complications of transplanted organs and tissue	2.2	0.138011	1.5	0.874583823	2.572652205
1988	T87	Complications peculiar to reattachment and amputation	0.714286	0.398025	1.333333333	0.682641548	2.604262492
1989	T88	Other complications of surgical and medical care, not elsewhere classified	138.406048	5.94E-32	2.26056338	1.965867955	2.599435422
1992	T91	Sequelae of injuries of neck and trunk	25.130435	0.000000536	6.666666667	2.826493365	15.72423448
1993	T92	Sequelae of injuries of upper limb	4.245283	0.03936	1.789473684	1.020726516	3.137192987
1994	T93	Sequelae of injuries of lower limb	6.148936	0.013149	2.133333333	1.155311008	3.939295202
2001	U00	Infection with drug-resistant micro-organism	0.066667	0.796253	0.875	0.317293596	2.412985988
2083	U82	Resistance to betalactam antibiotics	52.312821	4.73E-13	3.14893617	2.268000637	4.372044188
2084	U83	Resistance to other antibiotics	8.647059	0.003276	2.4	1.314064711	4.383345776
2099	U98	Place where injury occurred (Mandatory with W00-Y34, but not Y06 and Y07)	20080	0	4.045313072	3.96147416	4.130926315
2100	U99	Activity of injured person at time of event (May be coded with Y01-Y34 and U98)	3932.448372	0	3.207658321	3.086427974	3.333650417
2102	V01	Pedestrian injured in collision with pedal cycle	4.8	0.02846	2.333333333	1.068670304	5.094596926
2104	V03	Pedestrian injured in collision with car, pick-up truck or van	159.577603	1.40E-36	3.544642857	2.874076732	4.371662331
2110	V09	Pedestrian injured in other and unspecified transport accidents	25.328767	0.000000483	3.866666667	2.191621876	6.821939166
2112	V11	Pedal cycle rider injured in collision with other pedal cycle	16.953488	0.000038307	4.375	2.029557894	9.430933236
2114	V13	Pedal cycle rider injured in collision with car, pick-up truck or van	101.07571	8.85E-24	3.594202899	2.752620229	4.693090002
2118	V17	Pedal cycle rider injured in collision with fixed or stationary object	48.892857	2.70E-12	4.894736842	2.988305073	8.017403902
2119	V18	Pedal cycle rider injured in noncollision transport accident	780.888127	7.72E-172	3.263076923	2.988582626	3.562782876
2120	V19	Pedal cycle rider injured in other and unspecified transport accidents	93.256131	4.59E-22	3.032967033	2.39316016	3.843825072
2124	V23	Motorcycle rider injured in collision with car, pick-up truck or van	21.6	0.000003359	4	2.124862472	7.529899093
2128	V27	Motorcycle rider injured in collision with fixed or stationary object	13.714286	0.000213	3.666666667	1.754569591	7.662531319
2129	V28	Motorcycle rider injured in noncollision transport accident	122.603774	1.70E-28	3.326530612	2.654173815	4.169209209
2130	V29	Motorcycle rider injured in other and unspecified transport accidents	33.923077	5.73E-09	3.333333333	2.168197448	5.124584536
2139	V38	Occupant of three-wheeled motor vehicle injured in noncollision transport accident	6.428571	0.01123	2.5	1.200725412	5.205186746
2141	V40	Car occupant injured in collision with pedestrian or animal	7.258065	0.007058	2.875	1.286015973	6.427311303
2144	V43	Car occupant injured in collision with car, pick-up truck or van	712.447075	5.88E-157	3.588114754	3.245589777	3.96678828
2145	V44	Car occupant injured in collision with heavy transport vehicle or bus	10.315789	0.001319	2.166666667	1.335776451	3.514393776
2148	V47	Car occupant injured in collision with fixed or stationary object	165.403361	7.47E-38	5.263157895	3.965103429	6.986155978
2149	V48	Car occupant injured in noncollision transport accident	232.120846	2.06E-52	3.903703704	3.231220775	4.716144042
2150	V49	Car occupant injured in other and unspecified transport accidents	141.402715	1.31E-32	3.604166667	2.874832005	4.51853094
2154	V53	Occupant of pick-up truck or van injured in collision with car, pick-up truck or van	39.6	3.12E-10	4	2.507027259	6.382060642
2159	V58	Occupant of pick-up truck or van injured in noncollision transport accident	32.507463	1.19E-08	2.941176471	1.993122869	4.34018352
2169	V68	Occupant of heavy transport vehicle injured in noncollision transport accident	7.410256	0.006485	2.545454545	1.267262848	5.112861039
2179	V78	Bus occupant injured in noncollision transport accident	59.108108	1.49E-14	6.4	3.714060811	11.02836008
2180	V79	Bus occupant injured in other and unspecified transport accidents	14.235294	0.000161	4.666666667	1.932287121	11.27046676
2181	V80	Animal-rider or occupant of animal-drawn vehicle injured in transport accident	181.545932	2.23E-41	5.457627119	4.134842159	7.203586648
2184	V83	Occupant of special vehicle mainly used on industrial premises injured in transport accident	1.882353	0.170067	1.615384615	0.808866629	3.226078766
2186	V85	Occupant of special construction vehicle injured in transport accident	0.25	0.617075	1.285714286	0.47881895	3.452372184
2187	V86	Occupant of special all-terrain or other off-road motor vehicle, injured in transport accident	297.50699	1.15E-66	3.224409449	2.801021092	3.711795075
2190	V89	Motor- or nonmotor-vehicle accident, type of vehicle unspecified	164.710723	1.06E-37	4.569444444	3.540888237	5.896775367
2192	V91	Other injury due to accident to watercraft	0.066667	0.796253	1.142857143	0.414424288	3.151655168
2194	V93	Other injury due to accident on board watercraft, without accident to watercraft	6.118644	0.013376	1.95	1.137431063	3.343059746
2195	V94	Other and unspecified water transport accidents	28.927711	7.51E-08	3.882352941	2.278127116	6.61625256
2201	W00	Fall due to ice and snow	845.815312	5.91E-186	3.736448598	3.39644569	4.110487669
2202	W01	Fall on same level from slipping, tripping and stumbling	3591.241944	0	4.005527638	3.813544741	4.20717541
2203	W02	Fall involving ice-skates, skis, roller-skates or skateboards	1172.914734	4.70E-257	3.35504886	3.11704063	3.611230712
2204	W03	Other fall on same level due to collision with another person	120.014493	6.28E-28	4.872340426	3.559815226	6.66880153
2205	W04	Fall while being carried or supported by other persons	67.523364	2.08E-16	8.727272727	4.676506982	16.28679045
2206	W05	Fall from non-moving wheelchair, nonmotorized scooter and motorized mobility scooter	252.346154	8.00E-57	8.043478261	5.920598142	10.92753485
2207	W06	Fall from bed	479.700965	2.48E-106	6.068181818	5.047747569	7.294903335
2208	W07	Fall from chair	355.327869	2.93E-79	5.594594595	4.571414895	6.846783632
2209	W08	Fall from other furniture	213.188976	2.77E-48	6.9375	5.126056609	9.389070376
2210	W09	Fall on and from playground equipment	397.167951	2.28E-88	3.475862069	3.050288626	3.960811124
2211	W10	Fall on and from stairs and steps	1715.059216	0	3.975103734	3.704054877	4.265986931
2212	W11	Fall on and from ladder	180.841369	3.17E-41	3.258278146	2.715171927	3.910019976
2213	W12	Fall on and from scaffolding	8.533333	0.003487	3.285714286	1.409900319	7.657221026
2214	W13	Fall from, out of or through building or structure	124.450704	6.71E-29	4.916666667	3.604886102	6.705790538
2215	W14	Fall from tree	51.781726	6.20E-13	3.104166667	2.242187071	4.297523084
2217	W16	Fall, jump or diving into water	80.151515	3.47E-19	5.6	3.6590496	8.57053154
2218	W17	Other fall from one level to another	594.713026	2.36E-131	3.344680851	3.017204054	3.707700837
2219	W18	Other slipping, tripping and stumbling and falls	2297.116844	0	4.883928571	4.545234664	5.247860683
2220	W19	Unspecified fall	3020.949873	0	4.060661765	3.846574992	4.286663851
2221	W20	Struck by thrown, projected or falling object	864.661812	4.72E-190	3.895049505	3.532233361	4.295132596
2222	W21	Striking against or struck by sports equipment	2282.665206	0	5.456873315	5.046052914	5.901140334
2223	W22	Striking against or struck by other objects	5369.108517	0	4.781206817	4.565085023	5.007560322
2224	W23	Caught, crushed, jammed or pinched in or between objects	716.901741	6.31E-158	2.627291242	2.441131876	2.827647019
2225	W24	Contact with lifting and transmission devices, not elsewhere classified	12.254902	0.000464	2.923076923	1.557174582	5.487103884
2226	W25	Contact with sharp glass	489.919474	1.48E-108	2.627421759	2.403912171	2.871712695
2227	W26	Contact with knife, sword or dagger	367.273087	7.34E-82	2.141083521	1.976951957	2.318841705
2228	W27	Contact with nonpowered hand tool	152.212011	5.69E-35	2.185507246	1.92408553	2.482447817
2229	W28	Contact with powered lawn mower	4.737705	0.029508	1.772727273	1.051176107	2.989567556
2230	W29	Contact with other powered hand tools and household machinery	129.307692	5.81E-30	2.301587302	1.985202751	2.668394503
2231	W30	Contact with agricultural machinery	2.133333	0.144127	1.727272727	0.821981969	3.629606471
2232	W31	Contact with other and unspecified machinery	98.216783	3.75E-23	2.177777778	1.859790785	2.550134181
2235	W34	Accidental discharge and malfunction from other and unspecified firearms and guns	17.472727	0.000029146	3.583333333	1.889652208	6.795048169
2241	W40	Explosion of other materials	1.470588	0.225253	1.833333333	0.678004153	4.957360653
2245	W44	Foreign body entering into or through eye or natural orifice	949.62782	1.60E-208	2.885356455	2.688688653	3.096409792
2246	W45	Foreign body or object entering through skin	631.284945	2.63E-139	2.403299725	2.239446728	2.57914131
2247	W46	Contact with hypodermic needle	26.572327	0.000000254	2.382978723	1.695046962	3.350106353
2250	W49	Exposure to other inanimate mechanical forces	330.835443	6.32E-74	2.434782609	2.205100082	2.688388794
2251	W50	Accidental hit, strike, kick, twist, bite or scratch by another person	1018.360513	1.83E-223	5.309248555	4.733120092	5.955504967
2252	W51	Accidental striking against or bumped into by another person	2856.000169	0	5.53693495	5.158919654	5.942648985
2253	W52	Crushed, pushed or stepped on by crowd or human stampede	1.086957	0.297147	1.555555556	0.673295719	3.593893468
2255	W54	Contact with dog	372.432269	5.53E-83	3.61752988	3.145648721	4.160198292
2256	W55	Contact with other mammals	330.667725	6.88E-74	3.896373057	3.326399867	4.564010223
2257	W56	Contact with nonvenomous marine animal	0.25	0.617075	1.285714286	0.47881895	3.452372184
2258	W57	Bitten or stung by nonvenomous insect and other nonvenomous arthropods	332.880435	2.27E-74	2.813471503	2.50496282	3.159975802
2260	W59	Contact with other nonvenomous reptiles	2	0.157299	2	0.750622198	5.328912484
2265	W64	Exposure to other animate mechanical forces	23.609756	0.00000118	3.315789474	1.985155903	5.538335714
2280	W79	Inhalation and ingestion of food causing obstruction of respiratory tract	9.920635	0.001634	2.315789474	1.352155447	3.966171862
2281	W80	Inhalation and ingestion of other objects causing obstruction of respiratory tract	4.172414	0.041087	2.222222222	1.011859962	4.880390361
2287	W86	Exposure to other specified electric current	8.526316	0.0035	2.8	1.360111644	5.76423269
2288	W87	Exposure to unspecified electric current	18.512821	0.000016877	2.9	1.744493505	4.820883526
2290	W89	Exposure to man-made visible and ultraviolet light	15.043956	0.000105	2.37037037	1.511739976	3.716681296
2303	X02	Exposure to controlled fire in building or structure	9.322581	0.002263	3.428571429	1.477278409	7.957269238
2304	X03	Exposure to controlled fire, not in building or structure	7.666667	0.005625	2	1.212407849	3.299219814
2309	X08	Exposure to other specified smoke, fire and flames	26.242236	0.000000301	2.354166667	1.679512932	3.299826151
2310	X09	Exposure to unspecified smoke, fire and flames	40.763314	1.72E-10	2.930232558	2.072839419	4.142271112
2311	X10	Contact with hot drinks, food, fats and cooking oils	67.724868	1.88E-16	2.467889908	1.975499331	3.083008181
2312	X11	Contact with hot tap-water	14.917808	0.000112	2.65	1.584395175	4.432290699
2313	X12	Contact with other hot fluids	42.247232	8.04E-11	2.304878049	1.778636271	2.986817995
2314	X13	Contact with steam and other hot vapors	17.893617	0.00002336	4.222222222	2.041668464	8.731662759
2316	X15	Contact with hot household appliances	40.66805	1.80E-10	2.394366197	1.81513972	3.158428755
2317	X16	Contact with hot heating appliances, radiators and pipes	16.2	0.000056994	2.636363636	1.613866953	4.30668291
2318	X17	Contact with hot engines, machinery and tools	16.009524	0.000063025	2.28125	1.505585916	3.456529121
2319	X18	Contact with other hot metals	13.297872	0.000266	3.272727273	1.665932185	6.429279593
2320	X19	Contact with other heat and hot substances	31.030303	2.54E-08	2.882352941	1.951296158	4.257661474
2324	X23	Contact with hornets, wasps and bees	131.156317	2.29E-30	2.198630137	1.914558866	2.524850275
2326	X25	Contact with other venomous arthropods	4.121951	0.04233	1.928571429	1.011334592	3.677702499
2330	X29	Contact with unspecified venomous animal or plant	3.27027	0.070546	1.846153846	0.940016346	3.625771017
2331	X30	Exposure to excessive natural heat	33.267717	8.03E-09	3.096774194	2.065695283	4.642509709
2332	X31	Exposure to excessive natural cold	53.311558	2.85E-13	3.145833333	2.273477532	4.352920678
2333	X32	Exposure to sunlight	8.257143	0.004059	2.888888889	1.353710502	6.16503972
2340	X39	Exposure to other forces of nature	0.888889	0.345779	1.571428571	0.609167089	4.053711695
2341	X40	Accidental poisoning by and exposure to nonopioid analgesics, antipyretics and antirheumatics	58.712821	1.82E-14	3.431818182	2.452989074	4.801234608
2342	X41	Accidental poisoning by and exposure to antiepileptic, sedative-hypnotic, antiparkinsonism and psychotropic drugs, not elsewhere classified	176.902813	2.30E-40	5.109375	3.908572551	6.679091292
2343	X42	Accidental poisoning by and exposure to narcotics and psychodysleptics [hallucinogens], not elsewhere classified	122.680851	1.64E-28	4.875	3.573535398	6.650451822
2344	X43	Accidental poisoning by and exposure to other drugs acting on the autonomic nervous system	13	0.000311	3	1.601450732	5.619904392
2345	X44	Accidental poisoning by and exposure to other and unspecified drugs, medicaments and biological substances	113.833992	1.42E-26	2.804511278	2.300856173	3.41841598
2346	X45	Accidental poisoning by and exposure to alcohol	70.297297	5.10E-17	5.434782609	3.483782488	8.478388679
2347	X46	Accidental poisoning by and exposure to organic solvents and halogenated hydrocarbons and their vapours	16.516129	0.000048238	3.133333333	1.752169802	5.603211383
2348	X47	Accidental poisoning by and exposure to other gases and vapours	40.195652	2.30E-10	2.755102041	1.986880194	3.820354784
2350	X49	Accidental poisoning by and exposure to other and unspecified chemicals and noxious substances	194.841608	2.79E-44	2.845454545	2.440260019	3.317929855
2351	X50	Overexertion and strenuous or repetitive movements	2906.813794	0	2.860845418	2.748682577	2.977585181
2352	X51	Travel and motion	3.2	0.073638	2.333333333	0.896654906	6.071950767
2359	X58	Exposure to other specified factors	920.103706	4.18E-202	3.538580247	3.243088365	3.86099568
2360	X59	Exposure to unspecified factor	2939.119001	0	3.186941314	3.048874319	3.331260614
2361	X60	Intentional self-poisoning by and exposure to nonopioid analgesics, antipyretics and antirheumatics	180.386503	3.99E-41	4.09375	3.275009644	5.117172431
2362	X61	Intentional self-poisoning by and exposure to antiepileptic, sedative-hypnotic, antiparkinsonism and psychotropic drugs, not elsewhere classified	262.004231	6.28E-59	4.100719424	3.40672668	4.936087153
2363	X62	Intentional self-poisoning by and exposure to narcotics and psychodysleptics [hallucinogens], not elsewhere classified	94.430052	2.54E-22	5.655172414	3.810411815	8.393049513
2364	X63	Intentional self-poisoning by and exposure to other drugs acting on the autonomic nervous system	16.025641	0.00006249	4.571428571	2.017770628	10.3569548
2365	X64	Intentional self-poisoning by and exposure to other and unspecified drugs, medicaments and biological substances	110.860058	6.35E-26	3.635135135	2.810502414	4.701724284
2366	X65	Intentional self-poisoning by and exposure to alcohol	37.5	9.14E-10	4.333333333	2.595606572	7.234446847
2370	X69	Intentional self-poisoning by and exposure to other and unspecified chemicals and noxious substances	27.739726	0.000000139	4.214285714	2.353264817	7.547048658
2379	X78	Intentional self-harm by sharp object	150.966184	1.07E-34	4.048780488	3.179467421	5.155776509
2400	X99	Assault by sharp object	199.131429	3.23E-45	7.139534884	5.188806121	9.823639035
2401	Y00	Assault by blunt object	244.686411	3.74E-55	25.09090909	13.73410276	45.83872206
2405	Y04	Assault by bodily force	2477.403577	0	13.21610169	11.57805973	15.08589074
2406	Y05	Sexual assault by bodily force	69.594203	7.29E-17	5.9	3.672948033	9.477400629
2408	Y07	Perpetrator of assault, maltreatment and neglect	151.042735	1.03E-34	9.173913043	5.965406527	14.10812157
2409	Y08	Assault by other specified means	130.83871	2.69E-30	11.4	6.724879426	19.32525355
2410	Y09	Assault by unspecified means	221.833333	3.60E-50	23	12.57639521	42.06292749
2411	Y10	Poisoning by and exposure to nonopioid analgesics, antipyretics and antirheumatics, undetermined intent	44.610619	2.40E-11	4.380952381	2.727134773	7.037695369
2412	Y11	Poisoning by and exposure to antiepileptic, sedative-hypnotic, antiparkinsonism and psychotropic drugs, not elsewhere classified, undetermined intent	123.904	8.84E-29	5.756756757	4.060417731	8.161782987
2413	Y12	Poisoning by and exposure to narcotics and psychodysleptics [hallucinogens], not elsewhere classified, undetermined intent	90.447059	1.90E-21	6.391304348	4.118295297	9.918854362
2415	Y14	Poisoning by and exposure to other and unspecified drugs, medicaments and biological substances, undetermined intent	50.452229	1.22E-12	3.617647059	2.474552946	5.288781662
2416	Y15	Poisoning by and exposure to alcohol, undetermined intent	58.333333	2.21E-14	11	5.074074174	23.84671486
2420	Y19	Poisoning by and exposure to other and unspecified chemicals and noxious substances, undetermined intent	21.422535	0.000003684	3.4375	1.969964218	5.998284711
2429	Y28	Contact with sharp object, undetermined intent	37.531915	8.99E-10	2.615384615	1.899978816	3.600164712
2435	Y34	Unspecified event, undetermined intent	26.162162	0.000000314	3.933333333	2.231615587	6.932695398
2436	Y35	Legal intervention	114.765517	8.86E-27	17.125	8.394940798	34.93361443
2441	Y40	Systemic antibiotics	150.563636	1.31E-34	2.410852713	2.085145747	2.787436232
2442	Y41	Other systemic anti-infectives and antiparasitics	5.926829	0.014912	1.5625	1.087624808	2.244713648
2443	Y42	Hormones and their synthetic substitutes and antagonists, not elsewhere classified	27.173913	0.000000186	2.136363636	1.594857431	2.86172889
2444	Y43	Primarily systemic agents	8.13253	0.004348	1.441176471	1.119498612	1.855285568
2445	Y44	Agents primarily affecting blood constituents	65.956743	4.61E-16	2.387931034	1.922574468	2.965926533
2446	Y45	Analgesics, antipyretics and anti-inflammatory drugs	136.249592	1.76E-31	2.783950617	2.326440827	3.331432697
2447	Y46	Antiepileptics and antiparkinsonism drugs	70.405714	4.83E-17	4.46875	3.045955571	6.556145057
2448	Y47	Sedatives, hypnotics and antianxiety drugs	39.130435	3.96E-10	4.75	2.770498882	8.143840138
2449	Y48	Anaesthetics and therapeutic gases	0.08	0.777297	1.083333333	0.622026216	1.886755061
2450	Y49	Psychotropic drugs, not elsewhere classified	79.843373	4.05E-19	3.611111111	2.671437412	4.881313483
2452	Y51	Drugs primarily affecting the autonomic nervous system	18.232558	0.000019551	1.965517241	1.432804992	2.696290178
2453	Y52	Agents primarily affecting the cardiovascular system	28.875817	7.72E-08	1.886792453	1.490931477	2.387759474
2454	Y53	Agents primarily affecting the gastrointestinal system	2.380952	0.122823	1.625	0.871733679	3.029164827
2455	Y54	Agents primarily affecting water-balance and mineral and uric acid metabolism	22.102041	0.000002585	2.266666667	1.596081669	3.21899429
2456	Y55	Agents primarily acting on smooth and skeletal muscles and the respiratory system	2.076923	0.149541	1.6	0.839363554	3.049929898
2457	Y56	Topical agents primarily affecting skin and mucous membrane and ophthalmological, otorhinolaryngological and dental drugs	4.945205	0.026163	1.703703704	1.05931886	2.740068566
2458	Y57	Other and unspecified drugs and medicaments	120.276231	5.50E-28	3.060869565	2.479801736	3.778093369
2459	Y58	Bacterial vaccines	3.846154	0.04986	2.25	0.978328635	5.174641545
2460	Y59	Other and unspecified vaccines and biological substances	25.252427	0.000000503	2.961538462	1.898637133	4.619476732
2461	Y60	Unintentional cut, puncture, perforation or haemorrhage during surgical and medical care	1.113636	0.291293	0.852631579	0.633910096	1.146819738
2466	Y65	Other misadventures during surgical and medical care	4.481481	0.034264	0.421052632	0.184322908	0.961819235
2472	Y71	Cardiovascular devices associated with adverse incidents	7.078431	0.007802	2.1875	1.21078595	3.952107513
2474	Y73	Gastroenterology and urology devices associated with adverse incidents	7.363636	0.006656	2.384615385	1.247826803	4.557035096
2480	Y79	Orthopedic devices associated with adverse incidents	8.695652	0.00319	2.538461538	1.336091297	4.822864275
2482	Y81	General- and plastic-surgery devices associated with adverse incidents	0.076923	0.781511	1.166666667	0.392078715	3.471525125
2483	Y82	Other and unspecified medical devices associated with adverse incidents	4.9	0.026857	2.076923077	1.07168387	4.025076412
2484	Y83	Surgical operation and other surgical procedures as the cause of abnormal reaction of the patient, or of later complication, without mention of misadventure at the time of the procedure	446.136174	5.00E-99	1.713324926	1.628836964	1.802195289
2485	Y84	Other medical procedures as the cause of abnormal reaction of the patient, or of later complication, without mention of misadventure at the time of the procedure	173.542672	1.25E-39	1.939446367	1.754241709	2.144204069
2486	Y85	Sequelae of transport accidents	25.806452	0.000000377	4.636363636	2.416562918	8.895223711
2487	Y86	Sequelae of other accidents	45.097561	1.87E-11	3.205128205	2.237275625	4.591676903
2489	Y88	Sequelae with surgical and medical care as external cause	2.909091	0.088082	2.142857143	0.873693321	5.25566194
2490	Y89	Sequelae of other external causes	10.59322	0.001135	2.470588235	1.406402957	4.340012368
2491	Y90	Evidence of alcohol involvement determined by blood alcohol level	77.641791	1.24E-18	7.375	4.375108162	12.43183551
2492	Y91	Evidence of alcohol involvement determined by level of intoxication	186.681818	1.69E-42	11.57142857	7.409283061	18.07164851
2497	Y96	Work-related condition	6	0.014306	3	1.19084058	7.557686686
2501	Z00	Encounter for general examination without complaint, suspected or reported diagnosis	71.36036	2.98E-17	2.338345865	1.908611016	2.864838009
2502	Z01	Encounter for other special examination without complaint, suspected or reported diagnosis	247.598338	8.67E-56	1.911290323	1.760631295	2.074841397
2503	Z02	Encounter for administrative examination	306.814776	1.08E-68	3.598086124	3.086814472	4.194040127
2504	Z03	Encounter for medical observation for suspected diseases and conditions ruled out	16.854051	0.000040367	1.202882483	1.101205247	1.313947852
2505	Z04	Encounter for examination and observation for other reasons	626.750895	2.54E-138	2.995230525	2.73672794	3.278150438
2509	Z08	Follow-up examination after treatment for malignant neoplasms	40.509363	1.96E-10	0.673981191	0.596399332	0.76165519
2510	Z09	Follow-up examination after treatment for conditions other than malignant neoplasms	232.657576	1.57E-52	1.515674693	1.436252636	1.59948864
2512	Z11	Encounter for screening for infectious and parasitic diseases	65.028902	7.38E-16	2.530612245	2.002911047	3.197345355
2513	Z12	Encounter for screening for malignant neoplasms	364.62375	2.77E-81	0.48918789	0.45385689	0.527269272
2514	Z13	Encounter for screening for other diseases and disorders	12.071429	0.000512	0.731958763	0.613379665	0.873461677
2521	Z20	Contact with and (suspected) exposure to communicable diseases	37.094545	1.13E-09	2.16091954	1.675962287	2.786204258
2522	Z21	Asymptomatic human immunodeficiency virus [HIV] infection status	4.378378	0.036398	1.642857143	1.026993722	2.628039036
2523	Z22	Carrier of infectious disease	3.480823	0.062084	1.121031746	0.994176874	1.264073032
2524	Z23	Need for immunization against single bacterial diseases	101.010101	9.15E-24	3.040816327	2.420298492	3.820422961
2525	Z24	Need for immunization against certain single viral diseases	27.752294	0.000000138	3.037037037	1.965980866	4.691599051
2526	Z25	Need for immunization against other single viral diseases	0.176471	0.674424	0.888888889	0.512915086	1.540456652
2528	Z27	Need for immunization against combinations of infectious diseases	46.914894	7.41E-12	2.615384615	1.965173376	3.48072937
2530	Z29	Need for other prophylactic measures	45.602808	1.45E-11	0.674965422	0.601744612	0.757095803
2531	Z30	Encounter for contraceptive management	92.94942	5.36E-22	0.523274478	0.457660324	0.598295647
2532	Z31	Encounter for procreative management	1.689655	0.193646	0.611111111	0.288637934	1.293859007
2533	Z32	Encounter for pregnancy test and childbirth and childcare instruction	41.4	1.24E-10	1.857142857	1.533332085	2.249336347
2534	Z33	Pregnant state	39.662175	3.02E-10	1.485645933	1.312386588	1.681778722
2535	Z34	Encounter for supervision of normal pregnancy	0.076453	0.782164	0.969879518	0.780839806	1.204685356
2536	Z35	Supervision of high-risk pregnancy	108.297561	2.31E-25	0.15819209	0.106184959	0.235671208
2538	Z37	Outcome of delivery	2041.609524	0	0.062753036	0.053352002	0.073810606
2539	Z38	Liveborn infants according to place of birth and type of delivery	1205.378499	4.13E-264	0.197050938	0.17792221	0.21823623
2540	Z39	Encounter for maternal postpartum care and examination	8.757576	0.003083	0.32	0.144339077	0.709440591
2541	Z40	Encounter for prophylactic surgery	2.770492	0.096017	0.648648649	0.388069852	1.084199321
2542	Z41	Encounter for procedures for purposes other than remedying health state	11.790698	0.000595	0.535714286	0.37297842	0.769454159
2543	Z42	Encounter for plastic and reconstructive surgery following medical procedure or healed injury	1.421053	0.23323	0.727272727	0.429872669	1.230423934
2544	Z43	Encounter for attention to artificial openings	0.778802	0.377508	1.12745098	0.863616534	1.471886727
2546	Z45	Encounter for adjustment and management of implanted device	25.324149	0.000000485	1.508130081	1.283660026	1.77185259
2547	Z46	Encounter for fitting and adjustment of other devices	25.633452	0.000000413	1.422413793	1.240162721	1.631448007
2548	Z47	Orthopedic aftercare	408.375	8.28E-91	2.404255319	2.202079737	2.624992885
2549	Z48	Encounter for other postprocedural aftercare	624.012452	1.00E-137	2.32347973	2.170463683	2.487283292
2550	Z49	Encounter for care involving renal dialysis	41.752577	1.04E-10	2.730769231	1.987520372	3.751961839
2551	Z50	Care involving use of rehabilitation procedures	111.875389	3.80E-26	2.43315508	2.052246191	2.884762886
2552	Z51	Encounter for other aftercare	508.270955	1.51E-112	2.20625	2.055855404	2.367646602
2554	Z53	Persons encountering health services for specific procedures and treatment, not carried out	3.725262	0.053595	0.911012236	0.828717256	1.001479441
2555	Z54	Convalescence	21.889447	0.000002888	1.397590361	1.213924081	1.609045284
2556	Z55	Problems related to education and literacy	5.12	0.023652	1.941176471	1.08128961	3.484881437
2557	Z56	Problems related to employment and unemployment	50.657534	1.10E-12	3.866666667	2.588121331	5.776820018
2558	Z57	Occupational exposure to risk factors	14.534884	0.000138	3.777777778	1.811948672	7.87638478
2559	Z58	Problems related to physical environment	2.612903	0.105998	1.818181818	0.871181407	3.794600178
2560	Z59	Problems related to housing and economic circumstances	177.782178	1.48E-40	4.941176471	3.807506459	6.412392252
2561	Z60	Problems related to social environment	150.186094	1.58E-34	3.486238532	2.817527519	4.313661187
2562	Z61	Problems related to negative life events in childhood	8.727273	0.003135	2.142857143	1.276549932	3.597067861
2564	Z63	Other problems related to primary support group, including family circumstances	169.430693	9.85E-39	2.689497717	2.303038559	3.14080628
2565	Z64	Problems related to certain psychosocial circumstances	40.5	1.97E-10	7	3.481514627	14.07433409
2566	Z65	Problems related to other psychosocial circumstances	43.662338	3.90E-11	3.277777778	2.256874039	4.760490384
2571	Z70	Counseling related to sexual attitude, behavior and orientation	0	1	1	0.322514711	3.100633755
2572	Z71	Persons encountering health services for other counseling and medical advice, not elsewhere classified	968.816815	1.08E-212	2.557353976	2.405239758	2.71908833
2573	Z72	Problems related to lifestyle	392	3.04E-87	3.153846154	2.797035724	3.556173944
2574	Z73	Problems related to life management difficulty	252.309201	8.15E-57	4.220472441	3.478200143	5.121150852
2575	Z74	Problems related to care provider dependency	54.744828	1.37E-13	2.536585366	1.964514118	3.275245141
2576	Z75	Problems related to medical facilities and other health care	324.212804	1.75E-72	2.237956204	2.045177696	2.44890602
2577	Z76	Persons encountering health services in other circumstances	660.547081	1.14E-145	2.789002558	2.57021596	3.026413106
2581	Z80	Family history of primary malignant neoplasm	252.816077	6.32E-57	0.425297892	0.38151868	0.474100762
2582	Z81	Family history of mental and behavioral disorders	1.8	0.179712	0.538461538	0.214831478	1.349619855
2583	Z82	Family history of certain disabilities and chronic diseases (leading to disablement)	0.26087	0.609523	0.916666667	0.656377115	1.280175311
2584	Z83	Family history of other specific disorders	43	5.47E-11	0.333333333	0.236041169	0.470727677
2585	Z84	Family history of other conditions	4.166667	0.041227	0.411764706	0.170756439	0.992935753
2586	Z85	Personal history of malignant neoplasm	15.270083	0.000093181	1.156833458	1.075245747	1.244611897
2587	Z86	Personal history of certain other diseases	104.100402	1.92E-24	1.549488055	1.423508998	1.686616125
2588	Z87	Personal history of other diseases and conditions	22.656635	0.000001937	0.778588808	0.702157986	0.863339226
2589	Z88	Allergy status to drugs, medicaments and biological substances	12.645161	0.000377	0.377777778	0.216225714	0.660032734
2590	Z89	Acquired absence of limb	3.125	0.0771	1.909090909	0.92046854	3.959535759
2591	Z90	Acquired absence of organs, not elsewhere classified	1.939597	0.163712	1.257575758	0.910224615	1.737479694
2592	Z91	Personal risk factors, not elsewhere classified	274.159788	1.41E-61	3.334862385	2.866476203	3.879783519
2593	Z92	Personal history of medical treatment	211.353952	6.96E-48	2.48502994	2.188638946	2.821558948
2594	Z93	Artificial opening status	0.632959	0.426272	1.102362205	0.866988443	1.40163625
2595	Z94	Transplanted organ and tissue status	1.306667	0.252999	1.205882353	0.874364134	1.663096863
2596	Z95	Presence of cardiac and vascular implants and grafts	156.63208	6.16E-36	1.778551532	1.623157391	1.948822443
2597	Z96	Presence of other functional implants	35.835821	2.15E-09	1.644736842	1.395118977	1.939016904
2598	Z97	Presence of other devices	19.061856	0.000012655	2.592592593	1.663010779	4.041787605
2599	Z98	Other postprocedural states	3.214149	0.073004	1.170124481	0.985280761	1.389645832
2600	Z99	Dependence on enabling machines and devices, not elsewhere classified	76.760618	1.93E-18	3.389830508	2.535525957	4.531979192
